# Supplementary material for: OTUD6B regulates KIFC1-dependent centrosome clustering and breast cancer cell survival
Source: EMBO Rep. 2025 Jan 9;26(4):1003–35. doi: 10.1038/s44319-024-00361-w (PMC11850729; doi:10.1038/s44319-024-00361-w)
Supplement: Supplementary file 4 — Movie EV2 [file 44319_2024_361_MOESM4_ESM.zip]

Archive with 2 entries (2 files):
- Movie EV2.txt
- EV2.mp4
