# Supplementary material for: OTUD6B regulates KIFC1-dependent centrosome clustering and breast cancer cell survival
Source: EMBO Rep. 2025 Jan 9;26(4):1003–35. doi: 10.1038/s44319-024-00361-w (PMC11850729; doi:10.1038/s44319-024-00361-w)
Supplement: Supplementary file 5 — Movie EV3 [file 44319_2024_361_MOESM5_ESM.zip › Movie EV3.txt]

Movie EV3: Growth of parental BT549 cells.
