# Supplementary material for: OTUD6B regulates KIFC1-dependent centrosome clustering and breast cancer cell survival
Source: EMBO Rep. 2025 Jan 9;26(4):1003–35. doi: 10.1038/s44319-024-00361-w (PMC11850729; doi:10.1038/s44319-024-00361-w)
Supplement: Supplementary file 9 — Source data Fig. 1 [file 44319_2024_361_MOESM9_ESM.zip]

Archive with 9 entries (9 files):
- Figure 1/EMBOR-2023-58722_Figure 1A/DUB screen for centrosome clustering.docx
- Figure 1/EMBOR-2023-58722_Figure 1A/ReadMe File for Main Figure 1A_C Multipolar mitosis DUB microscopy screen.docx
- Figure 1/EMBOR-2023-58722_Figure 1B/Fig1B multipolar screen data.xlsx
- Figure 1/EMBOR-2023-58722_Figure 1C/Main Fig1C siRNA pool data.xlsx
- Figure 1/EMBOR-2023-58722_Figure 1D/Figure 1D - Screen analysis.xlsx
- Figure 1/EMBOR-2023-58722_Figure 1E/Figure 1E - WB analysis.xlsx
- Figure 1/EMBOR-2023-58722_Figure 1E/Figure 1E - WB images.ai
- Figure 1/EMBOR-2023-58722_Figure 1E/Figure 1E - WB images.jpg
- Figure 1/EMBOR-2023-58722_Figure 1F/Figure 1F combined sreen data.xlsx
