# Supplementary material for: OTUD6B regulates KIFC1-dependent centrosome clustering and breast cancer cell survival
Source: EMBO Rep. 2025 Jan 9;26(4):1003–35. doi: 10.1038/s44319-024-00361-w (PMC11850729; doi:10.1038/s44319-024-00361-w)
Supplement: Supplementary file 9 — Source data Fig. 1 [file 44319_2024_361_MOESM9_ESM.zip › Figure 1/EMBOR-2023-58722_Figure 1B/Fig1B multipolar screen data.xlsx]

## Sheet: Raw data without DUBs listed
CX12 centrosome clustering screen
Raw Data: counted 9th-16th.06.16
siRNA well origin	Bipolar	Multipolar	Multipolar >10 centrosomes	Bipolar, Inative all grouped together	Bioplar, Inactive non-grouped	Cell morphology	Other comments
A1	25	8			4
A2	35	9	3		5		Apo++
A3	56	15	3		5		Apo+
A4	53	8	2	5	6
A5	53	21	5		4
A6	75	22	2		4		Apo+
A7	60	16	1		4
A8	37	14	1		1
A9	55	10			9
A10	18	5
A11	35	8	3		1	More large, interphase cells
A12	36	7			2
B1		5				V.stirking morphology, fiborblast-like with large gaps
B2	65	15	2		2
B3	71	28	2		5
B4	70	26			10
B5	55	20	2		4
B6	66	18	1		7
B7	67	23				Green and red staining poor but DAPI good
B8	84	25	2			Green and red staining poor but DAPI good
B9	60	19	1
B10	38	5			9
B11	48	10	2		8
B12	51	13			9
C1	134	33			8
C2	83	18	1		4
C3	74	24	1		3
C4	65	23	3		3
C5	50	15			4
C6	89	25	4		3
C7	35	8			3
C8	49	15			3
C9	30	8	2		4
C10	45	14	1		6
C11	70	17	1		9
C12	78	11			5
D1	131	37	3		7
D2	42	19	1		12
D3	62	19			7
D4	99	26	3		17
D5	47	20	3	1	8
D6	79	15	1	3	11
D7	39	15		1			Apo+
D8	60	8	1		3		Apo+
D9	52	14	1	2	4
D10	53	8			4
D11	63	16	1	1	8
D12	41	8			2
E1	40	8	1		9
E2	94	44	3		40
E3	72	16			14
E4	58	16	2		5
E5	64	15	2		8
E6	53	20			6
E7	48	13	1		3
E8	47	19	2		2
E9	51	8	1		3
E10	59	19			5
E11	27	4
E12	50	15	2		6
F1	48	17	1		4
F2	65	18	2		9
F3	60	11	2		14
F4	63	23			8
F5	55	14	1		9
F6	50	18			3
F7	50	11			9
F8	52	7	1		3
F9	38	11	2		3
F10	29	5			4
F11	51	13	1	2	5
F12	26	4		2	2
G1	39	23	1	1	5
G2	93	27	1		13
G3	69	16	1	1	4
G4	92	26	2	1	10
G5	71	21			7
G6	52	20	3		10
G7	70	10	3	1	3
G8	356	34			6
G9	36	11	1		6
G10	21	1		2	3
G11	29	8			2
G12	23	18			6
H1	46	7			12
H2	63	12	2		10
H3	41	12	1		6
H4	66	5	3	2	7
H5	55	11	2		9
H6	44	17	3		6
H7	46	7	1		7
H8	21	9		1	1
H9	56	8	1	1	4
H10	30	8		1	4
Mock1	59	12			5
Mock2	53	12		2	6
Mock3	42	8	2	3	6
Mock4	46	17	1	2	8
Mock5	56	16	1	3	18
Mock6	54	13		4	10
All stars -Con 1	47	11	1	1	5
All stars -Con 2	58	10	1	1	2
All stars -Con 3	47	10	2	1	7
All stars -Con 4	57	15	2	1	4
All stars -Con 5	59	11	1		7
All stars -Con 6	56	14	1	1	4

## Sheet: All data normalised to controls
CX12 centrosome clustering screen
Analysed Data: analysed 16-17th.06.16
NCBI gene symbol	siRNA well origin	Bipolar	Multipolar	Multipolar >10 centrosomes	Bipolar, Inative, all grouped together	Bipolar, Inactive, non-grouped	Total prometaphase and metaphase	Total number of cells	Mitotic index	% Bipolar normal	% Multipolar	% Mulipoar >10 centrosomes	% Bipolar, inactive, all grouped	% Bipolar, inactive, ungrouped	Cell morphology	Other comments	Log2 Total prometaphase and metaphase	Log2 Cell number	Log2 Mitotic index	Log2 Bipolar normal	Log2 Multipolar	Log2 >10 centrosomes	Log2 % Bipolar, inactive, all grouped	Log2 % Bipolar, inactive, ungrouped
PSMD7	G10	21	1		2	3	27	3276	0.824176	77.7778	3.7037	0	7.40741	11.1111			-1.4675	-0.545478	-0.926184	0.131573	-2.16004	#NUM!	1.80197	0.315294
MYSM1	H4	66	5	3	2	7	83	5067	1.63805	79.5181	6.0241	3.61446	2.40964	8.43373			0.152647	0.0837188	0.0647712	0.163498	-1.45827	1.37388	0.181822	-0.0824652
EIF3H	G8	356	34			6	396	3114	12.7168	89.899	8.58586	0	0	1.51515			2.40696	-0.618644	3.02145	0.34052	-0.947048	#NUM!	#NUM!	-2.55917
USP17	B10	38	5			9	52	4525	1.14917	73.0769	9.61538	0	0	17.3077			-0.521953	-0.0794952	-0.446615	0.0416312	-0.783665	#NUM!	#NUM!	0.954705
STAMBP	H1	46	7			12	65	4181	1.55465	70.7692	10.7692	0	0	18.4615			-0.200025	-0.193565	-0.0106167	-0.00466243	-0.620167	#NUM!	#NUM!	1.04781
BAP1	A4	53	8	2	5	6	74	5093	1.45297	71.6216	10.8108	2.7027	6.75676	8.10811			-0.0129391	0.0911027	-0.108199	0.0126105	-0.614607	0.954501	1.66934	-0.139272
USP38	D8	60	8	1		3	72	3619	1.9895	83.3333	11.1111	1.38889	0	4.16667		Apo+	-0.0524674	-0.401822	0.345197	0.231109	-0.575079	-0.00597029	#NUM!	-1.09974
OTUD3	F8	52	7	1		3	63	4309	1.46206	82.5397	11.1111	1.5873	0	4.7619			-0.245112	-0.15006	-0.0992096	0.217303	-0.575079	0.186675	#NUM!	-0.907098
FAM105B	H9	56	8	1	1	4	70	3323	2.10653	80	11.4286	1.42857	1.42857	5.71429			-0.0931094	-0.524927	0.42766	0.172215	-0.534437	0.0346717	-0.572421	-0.644064
JOSD1	H7	46	7	1		7	61	3667	1.66349	75.4098	11.4754	1.63934	0	11.4754			-0.291655	-0.382813	0.0870006	0.086968	-0.528536	0.233217	#NUM!	0.361837
COPS6	G7	70	10	3	1	3	87	3687	2.35964	80.4598	11.4943	3.44828	1.14943	3.44828			0.220551	-0.374966	0.59136	0.180483	-0.526169	1.30597	-0.886082	-1.37276
USP30	C12	78	11			5	94	4525	2.07735	82.9787	11.7021	0	0	5.31915			0.332196	-0.0794952	0.407535	0.224957	-0.500311	#NUM!	#NUM!	-0.747441
TNFAIP3	F12	26	4		2	2	34	3089	1.10068	76.4706	11.7647	0	5.88235	5.88235			-1.13493	-0.630273	-0.508813	0.10712	-0.492617	#NUM!	1.4694	-0.602244
USP40	D10	53	8			4	65	4463	1.45642	81.5385	12.3077	0	0	6.15385			-0.200025	-0.0993992	-0.104782	0.199696	-0.427522	#NUM!	#NUM!	-0.537149
OTUB1	F3	60	11	2		14	87	4239	2.05237	68.9655	12.6437	2.29885	0	16.092			0.220551	-0.173689	0.390083	-0.0419095	-0.388666	0.721011	#NUM!	0.849631
USP51	E9	51	8	1		3	63	4301	1.46478	80.9524	12.6984	1.5873	0	4.7619			-0.245112	-0.152741	-0.0965286	0.189289	-0.382434	0.186675	#NUM!	-0.907098
USP53	E11	27	4				31	4307	0.719759	87.0968	12.9032	0	0	0			-1.2682	-0.15073	-1.12162	0.294835	-0.35935	#NUM!	#NUM!	#NUM!
VCPIP1	F10	29	5			4	38	3944	0.963489	76.3158	13.1579	0	0	10.5263			-0.974465	-0.277753	-0.700868	0.104197	-0.331153	#NUM!	#NUM!	0.237292
USP5	A9	55	10			9	74	3860	1.9171	74.3243	13.5135	0	0	12.1622			-0.0129391	-0.308812	0.291716	0.0660498	-0.292679	#NUM!	#NUM!	0.445691
USP36	D6	79	15	1	3	11	109	3904	2.79201	72.4771	13.7615	0.917431	2.75229	10.0917			0.545792	-0.29246	0.834095	0.0297398	-0.266448	-0.60423	0.37364	0.176467
USP43	E1	40	8	1		9	58	4073	1.42401	68.9655	13.7931	1.72414	0	15.5172			-0.364411	-0.231321	-0.137247	-0.0419095	-0.263135	0.305974	#NUM!	0.797163
MPND	H2	63	12	2		10	87	4539	1.91672	72.4138	13.7931	2.29885	0	11.4943			0.220551	-0.0750385	0.291433	0.0284799	-0.263135	0.721011	#NUM!	0.364204
ATXN3	H5	55	11	2		9	77	4816	1.59884	71.4286	14.2857	2.5974	0	11.6883			0.0443941	0.0104224	0.0298147	0.0087166	-0.212509	0.897168	#NUM!	0.388358
USP17L6P	B11	48	10	2		8	68	4763	1.42767	70.5882	14.7059	2.94118	0	11.7647			-0.13493	-0.00554244	-0.133544	-0.00835691	-0.170689	1.07649	#NUM!	0.397756
USP8	A12	36	7			2	45	3673	1.22516	80	15.5556	0	0	4.44444			-0.730539	-0.380454	-0.354242	0.172215	-0.089652	#NUM!	#NUM!	-1.00663
USP42	D12	41	8			2	51	3748	1.36073	80.3922	15.6863	0	0	3.92157			-0.549967	-0.351292	-0.202832	0.17927	-0.0775792	#NUM!	#NUM!	-1.18721
USP45	E3	72	16			14	102	4278	2.38429	70.5882	15.6863	0	0	13.7255			0.450033	-0.160477	0.606352	-0.00835691	-0.0775792	#NUM!	#NUM!	0.620149
OTUD4	F7	50	11			9	70	3646	1.91991	71.4286	15.7143	0	0	12.8571			-0.0931094	-0.391098	0.293832	0.0087166	-0.0750052	#NUM!	#NUM!	0.525861
USP47	E5	64	15	2		8	89	5048	1.76307	71.9101	16.8539	2.24719	0	8.98876			0.253341	0.0782989	0.170885	0.01841	0.0260033	0.688221	#NUM!	0.00948585
USP19	C2	83	18	1		4	106	5737	1.84766	78.3019	16.9811	0.943396	0	3.77358			0.505528	0.262884	0.238487	0.141262	0.0368507	-0.563966	#NUM!	-1.2427
USP7	A11	35	8	3		1	47	3033	1.54962	74.4681	17.0213	6.38298	0	2.12766	More large, interphase cells		-0.667804	-0.656667	-0.0152931	0.0688376	0.0402573	2.19433	#NUM!	-2.06937
UCHL3	A2	35	9	3		5	52	4913	1.05842	67.3077	17.3077	5.76923	0	9.61538		Apo++	-0.521953	0.0391913	-0.565301	-0.0770133	0.0643315	2.04848	#NUM!	0.106708
USP25	C7	35	8			3	46	3534	1.30164	76.087	17.3913	0	0	6.52174			-0.69883	-0.436111	-0.266877	0.0998645	0.0712842	#NUM!	#NUM!	-0.45338
USP29	C11	70	17	1		9	97	4563	2.12579	72.1649	17.5258	1.03093	0	9.27835			0.37752	-0.0674303	0.440794	0.0235136	0.0823962	-0.435958	#NUM!	0.0552314
OTUD5	G3	69	16	1	1	4	91	4884	1.86323	75.8242	17.5824	1.0989	1.0989	4.3956			0.285402	0.0306502	0.250595	0.0948732	0.0870515	-0.34384	-0.950933	-1.02258
OTUD7B	F5	55	14	1		9	79	4448	1.77608	69.6203	17.7215	1.26582	0	11.3924			0.0813883	-0.104256	0.181488	-0.0282776	0.0984204	-0.139826	#NUM!	0.351364
USP17L2	B12	51	13			9	73	3951	1.84763	69.863	17.8082	0	0	12.3288			-0.0325679	-0.275195	0.23847	-0.0232558	0.105461	#NUM!	#NUM!	0.46532
USP9Y	B2	65	15	2		2	84	4832	1.73841	77.381	17.8571	2.38095	0	2.38095			0.169925	0.0152075	0.150561	0.124194	0.109419	0.771637	#NUM!	-1.9071
USP34	D4	99	26	3		17	145	5138	2.82211	68.2759	17.931	2.06897	0	11.7241			0.957517	0.103794	0.849566	-0.056409	0.115377	0.569008	#NUM!	0.392773
USP41	D11	63	16	1	1	8	89	4362	2.04035	70.7865	17.9775	1.1236	1.1236	8.98876			0.253341	-0.132423	0.381607	-0.00431008	0.119113	-0.311779	-0.918872	0.00948585
YOD1	F11	51	13	1	2	5	72	3775	1.90728	70.8333	18.0556	1.38889	2.77778	6.94444			-0.0524674	-0.340936	0.284312	-0.00335623	0.125361	-0.00597029	0.386937	-0.362778
USP27X	C9	30	8	2		4	44	3547	1.24048	68.1818	18.1818	4.54545	0	9.09091			-0.762961	-0.430814	-0.336304	-0.0583976	0.135415	1.70452	#NUM!	0.0257877
C14orf28	H10	30	8		1	4	43	3254	1.32145	69.7674	18.6047	0	2.32558	9.30233			-0.796128	-0.555199	-0.245086	-0.0252307	0.168581	#NUM!	0.130597	0.0589545
USP18	C1	134	33			8	175	4985	3.51053	76.5714	18.8571	0	0	4.57143			1.22882	0.0601805	1.16448	0.109022	0.188029	#NUM!	#NUM!	-0.965992
UCHL5	A3	56	15	3		5	79	5404	1.46188	70.8861	18.9873	3.79747	0	6.32911		Apo+	0.0813883	0.176615	-0.0993834	-0.0022824	0.197956	1.44514	#NUM!	-0.496633
USPL1	F2	65	18	2		9	94	4796	1.95997	69.1489	19.1489	2.12766	0	9.57447			0.332196	0.00441867	0.323621	-0.0380776	0.210182	0.609366	#NUM!	0.100555
USP39	D9	52	14	1	2	4	73	4003	1.82363	71.2329	19.1781	1.36986	2.73973	5.47945			-0.0325679	-0.256331	0.219607	0.00475859	0.212377	-0.0258698	0.367037	-0.704605
USP13	B6	66	18	1		7	92	4957	1.85596	71.7391	19.5652	1.08696	0	7.6087			0.30117	0.0520543	0.244958	0.0149756	0.241209	-0.359607	#NUM!	-0.230988
USP3	A7	60	16	1		4	81	4748	1.70598	74.0741	19.7531	1.23457	0	4.93827			0.117458	-0.0100931	0.123394	0.061184	0.254996	-0.175895	#NUM!	-0.854631
USP46	E4	58	16	2		5	81	5061	1.60047	71.6049	19.7531	2.46914	0	6.17284			0.117458	0.0820095	0.0312911	0.0122744	0.254996	0.824105	#NUM!	-0.532703
OTUD1	G4	92	26	2	1	10	131	5423	2.41564	70.229	19.8473	1.52672	0.763359	7.63359			0.811031	0.181678	0.625195	-0.0157176	0.261863	0.130532	-1.47656	-0.226276
USP49	E7	48	13	1		3	65	4374	1.48605	73.8462	20	1.53846	0	4.61538			-0.200025	-0.12846	-0.0757218	0.0567381	0.272918	0.141587	#NUM!	-0.952186
STAMBPL1	H3	41	12	1		6	60	4011	1.49589	68.3333	20	1.66667	0	10			-0.315502	-0.253451	-0.0662078	-0.0551952	0.272918	0.257064	#NUM!	0.163291
OTUD6A	G2	93	27	1		13	134	5173	2.59037	69.403	20.1493	0.746269	0	9.70149			0.843697	0.113588	0.725952	-0.032787	0.283644	-0.902134	#NUM!	0.11957
ZRANB1	F9	38	11	2		3	54	3747	1.44115	70.3704	20.3704	3.7037	0	5.55556			-0.467505	-0.351677	-0.119985	-0.0128166	0.29939	1.40907	#NUM!	-0.684706
EIF3F	G9	36	11	1		6	54	4284	1.2605	66.6667	20.3704	1.85185	0	11.1111			-0.467505	-0.158455	-0.313207	-0.0908191	0.29939	0.409067	#NUM!	0.315294
PSMD14	G11	29	8			2	39	3050	1.27869	74.359	20.5128	0	0	5.12821			-0.93699	-0.648604	-0.292543	0.0667222	0.309444	#NUM!	#NUM!	-0.800183
USP54	E12	50	15	2		6	73	3155	2.31379	68.4932	20.5479	2.73973	0	8.21918			-0.0325679	-0.599773	0.563048	-0.0518249	0.311912	0.97413	#NUM!	-0.119643
USP24	C6	89	25	4		3	121	4717	2.56519	73.5537	20.6612	3.30579	0	2.47934			0.696471	-0.0195434	0.711857	0.0510136	0.319839	1.24509	#NUM!	-1.84868
USP31	D1	131	37	3		7	178	4287	4.15209	73.5955	20.7865	1.68539	0	3.93258			1.25334	-0.157445	1.40663	0.051833	0.328566	0.273184	#NUM!	-1.18316
USP28	C10	45	14	1		6	66	3992	1.65331	68.1818	21.2121	1.51515	0	9.09091			-0.177998	-0.260301	0.078146	-0.0583976	0.357807	0.119561	#NUM!	0.0257877
BRCC3	G5	71	21			7	99	4789	2.06724	71.7172	21.2121	0	0	7.07071			0.406964	0.00231145	0.400496	0.0145339	0.357807	#NUM!	#NUM!	-0.336782
USP2	A6	75	22	2		4	103	5747	1.79224	72.8155	21.3592	1.94175	0	3.8835		Apo+	0.464108	0.265396	0.194555	0.0364616	0.367777	0.477454	#NUM!	-1.20128
USP33	D3	62	19			7	88	4961	1.77384	70.4545	21.5909	0	0	7.95455			0.237039	0.053218	0.179664	-0.0110919	0.383342	#NUM!	#NUM!	-0.166857
UCHL1	A1	25	8			4	37	3396	1.08952	67.5676	21.6216	0	0	10.8108			-1.01294	-0.493577	-0.52352	-0.0714537	0.385393	#NUM!	#NUM!	0.275766
USP6	A10	18	5				23	3819	0.602252	78.2609	21.7391	0	0	0			-1.69883	-0.324218	-1.37877	0.140506	0.393212	#NUM!	#NUM!	#NUM!
USP22	C5	50	15			4	69	5458	1.2642	72.4638	21.7391	0	0	5.7971			-0.113868	0.190959	-0.308984	0.0294752	0.393212	#NUM!	#NUM!	-0.623305
USP26	C8	49	15			3	67	3844	1.74298	73.1343	22.3881	0	0	4.47761			-0.156303	-0.314805	0.154344	0.0427641	0.435648	#NUM!	#NUM!	-0.995907
USP15	B8	84	25	2			111	4879	2.27506	75.6757	22.5225	1.8018	0	0	Green and red staining poor but DAPI good, Apo+		0.572023	0.0291725	0.538694	0.092045	0.444287	0.369539	#NUM!	#NUM!
PAN2	E10	59	19			5	83	4183	1.98422	71.0843	22.8916	0	0	6.0241			0.152647	-0.192875	0.341365	0.00174704	0.467734	#NUM!	#NUM!	-0.567892
USP20	C3	74	24	1		3	102	6408	1.59176	72.549	23.5294	0.980392	0	2.94118			0.450033	0.422461	0.0234148	0.0311714	0.507383	-0.508471	#NUM!	-1.60224
COPS5	G6	52	20	3		10	85	5342	1.59116	61.1765	23.5294	3.52941	0	11.7647			0.186999	0.159967	0.0228745	-0.214808	0.507383	1.33953	#NUM!	0.397756
USP16	B9	60	19	1			80	4073	1.96415	75	23.75	1.25	0	0			0.0995357	-0.231321	0.3267	0.0791059	0.520846	-0.157973	#NUM!	#NUM!
CYLD	F1	48	17	1		4	70	3739	1.87216	68.5714	24.2857	1.42857	0	5.71429			-0.0931094	-0.354761	0.257494	-0.0501771	0.553026	0.0346717	#NUM!	-0.644064
ATXN3L	H6	44	17	3		6	70	4897	1.42945	62.8571	24.2857	4.28571	0	8.57143			-0.0931094	0.0344852	-0.131752	-0.175708	0.553026	1.61963	#NUM!	-0.0591012
USP44	E2	94	44	3		40	181	3663	4.9413	51.9337	24.3094	1.65746	0	22.0994			1.27745	-0.384387	1.65768	-0.451114	0.554432	0.249071	#NUM!	1.3073
USP21	C4	65	23	3		3	94	5298	1.77425	69.1489	24.4681	3.19149	0	3.19149			0.332196	0.148035	0.180005	-0.0380776	0.563819	1.19433	#NUM!	-1.48441
OTUB2	F4	63	23			8	94	5589	1.68188	67.0213	24.4681	0	0	8.51064			0.332196	0.225177	0.102862	-0.0831655	0.563819	#NUM!	#NUM!	-0.0693696
USP11	B4	70	26			10	106	5090	2.08251	66.0377	24.5283	0	0	9.43396			0.505528	0.0902527	0.411118	-0.104494	0.567365	#NUM!	#NUM!	0.0792269
USP12	B5	55	20	2		4	81	5940	1.36364	67.9012	24.6914	2.46914	0	4.93827			0.117458	0.31305	-0.199749	-0.0643469	0.576924	0.824105	#NUM!	-0.854631
USP1	A5	53	21	5		4	83	5495	1.51046	63.8554	25.3012	6.0241	0	4.81928			0.152647	0.200706	-0.0522165	-0.152976	0.612124	2.11084	#NUM!	-0.88982
USP35	D5	47	20	3	1	8	79	4790	1.64927	59.4937	25.3165	3.79747	1.26582	10.1266			0.0813883	0.00261267	0.0746187	-0.255048	0.612994	1.44514	-0.746919	0.181439
USP48	E6	53	20			6	79	4667	1.69274	67.0886	25.3165	0	0	7.59494			0.0813883	-0.0349175	0.112149	-0.0817169	0.612994	#NUM!	#NUM!	-0.233599
OTUD7A	F6	50	18			3	71	4904	1.4478	70.4225	25.3521	0	0	4.22535			-0.0726453	0.036546	-0.113348	-0.0117475	0.615024	#NUM!	#NUM!	-1.07957
USP14	B7	67	23				90	4397	2.04685	74.4444	25.5556	0	0	0	Green and red staining poor but DAPI good		0.269461	-0.120893	0.386197	0.0683795	0.626555	#NUM!	#NUM!	#NUM!
USP32	D2	42	19	1		12	74	4894	1.51206	56.7568	25.6757	1.35135	0	16.2162			-0.0129391	0.0336011	-0.0506972	-0.322993	0.63332	-0.0454987	#NUM!	0.860728
USP4	A8	37	14	1		1	53	4638	1.14273	69.8113	26.4151	1.88679	0	1.88679			-0.494472	-0.0439102	-0.454719	-0.0243237	0.674281	0.436034	#NUM!	-2.2427
USP10	B3	71	28	2		5	106	6231	1.70117	66.9811	26.4151	1.88679	0	4.71698			0.505528	0.382051	0.11932	-0.0840299	0.674281	0.436034	#NUM!	-0.920773
USP50	E8	47	19	2		2	70	4738	1.47742	67.1429	27.1429	2.85714	0	2.85714			-0.0931094	-0.0131348	-0.0841316	-0.0805507	0.713491	1.03467	#NUM!	-1.64406
USP37	D7	39	15		1		55	3082	1.78456	70.9091	27.2727	0	1.81818	0		Apo+	-0.441033	-0.633546	0.188356	-0.00181407	0.720377	#NUM!	-0.224498	#NUM!
JOSD2	H8	21	9		1	1	32	4461	0.717328	65.625	28.125	0	3.125	3.125			-1.22239	-0.100046	-1.1265	-0.113539	0.764771	#NUM!	0.556862	-1.51478
OTUD6B	G1	39	23	1	1	5	69	4576	1.50787	56.5217	33.3333	1.44928	1.44928	7.24638			-0.113868	-0.0633259	-0.054699	-0.328979	1.00988	0.0554303	-0.551663	-0.301377
PRPF8	G12	23	18			6	47	2025	2.32099	48.9362	38.2979	0	0	12.766			-0.667804	-1.23949	0.567531	-0.536883	1.21018	#NUM!	#NUM!	0.515593
USP9X	B1		5				5	2896	0.172652	0	100	0	0	0	V.stirking morphology, fiborblast-lie ith large gaps		-3.90046	-0.723351	-3.18127	#NUM!	2.59485	#NUM!	#NUM!	#NUM!
Mock1		59	12			5	76	4481	1.69605	77.6316	15.7895	0	0	6.57895			0.0255351	-0.0935923	0.11497	0.128859	-0.0681188	#NUM!	#NUM!	-0.44078
Mock2		53	12		2	6	73	4294	1.70005	72.6027	16.4384	0	2.73973	8.21918			-0.0325679	-0.155091	0.118366	0.0322393	-0.0100159	#NUM!	0.367037	-0.119643
Mock3		42	8	2	3	6	61	4751	1.28394	68.8525	13.1148	3.27869	4.91803	9.83607			-0.291655	-0.00918178	-0.28663	-0.0442765	-0.335891	1.23322	1.21109	0.139444
Mock4		46	17	1	2	8	74	4328	1.7098	62.1622	22.973	1.35135	2.7027	10.8108			-0.0129391	-0.143712	0.126616	-0.191748	0.472856	-0.0454987	0.347408	0.275766
Mock5		56	16	1	3	18	94	4871	1.92979	59.5745	17.0213	1.06383	3.19149	19.1489			0.332196	0.026805	0.301234	-0.253091	0.0402573	-0.390634	0.587235	1.10056
Mock6		54	13		4	10	81	4696	1.72487	66.6667	16.0494	0	4.93827	12.3457			0.117458	-0.0259806	0.139281	-0.0908191	-0.0445641	#NUM!	1.21701	0.467297
All stars -Con 1		47	11	1	1	5	65	4547	1.42951	72.3077	16.9231	1.53846	1.53846	7.69231			-0.200025	-0.072498	-0.131684	0.0263645	0.03191	0.141587	-0.465506	-0.21522
All stars -Con 2		58	10	1	1	2	72	4983	1.44491	80.5556	13.8889	1.38889	1.38889	2.77778			-0.0524674	0.0596016	-0.116226	0.182199	-0.253151	-0.00597029	-0.613063	-1.68471
All stars -Con 3		47	10	2	1	7	67	4873	1.37492	70.1493	14.9254	2.98507	1.49254	10.4478			-0.156303	0.0273972	-0.187857	-0.0173569	-0.149315	1.09787	-0.509227	0.226485
All stars -Con 4		57	15	2	1	4	79	5483	1.44082	72.1519	18.9873	2.53165	1.26582	5.06329			0.0813883	0.197552	-0.120321	0.0232527	0.197956	0.860174	-0.746919	-0.818561
All stars -Con 5		59	11	1		7	78	5107	1.52732	75.641	14.1026	1.28205	0	8.97436			0.0630098	0.0950631	-0.0362103	0.0913843	-0.231124	-0.121448	#NUM!	0.00717199
All stars -Con 6		56	14	1	1	4	76	4962	1.53164	73.6842	18.4211	1.31579	1.31579	5.26316			0.0255351	0.0535087	-0.0321307	0.0535708	0.154274	-0.0839728	-0.691066	-0.762708
Mean of Controls		52.8333	12.4167	1.33333	1.9	6.83333	74.6667	4781.33	1.56613	70.9983	16.5529	1.39465	2.12431	8.92986		Standrad deviation of controls	0.162001	0.102379	0.169893	0.125891	0.22267	#NUM!	#NUM!	0.716293
SD of controls		5.82835	2.67848	0.5	1.1005	4.08619	8.51024	341.716	0.186071	6.04829	2.68685	1.10198	1.63136	4.22728							0.668009
		2.54309	1.42141	-1	0.138166	2.03076	3.0892	8.41665	-2.42607	2.59653	1.42591	0.140094	0.706076	2.07973
							8462	469500
							1.80234

## Sheet: Multipolar graphs
CX12 centrosome clustering screen
Analysed Data: analysed 16-17th.06.16
NCBI gene symbol	siRNA well origin	Bipolar	Multipolar	Multipolar >10 centrosomes	Bipolar, Inative, all grouped together	Bipolar, Inactive, non-grouped	Total prometaphase and metaphase	Total number of cells	Mitotic index	% Bipolar normal	% Multipolar	% Mulipoar >10 centrosomes	% Bipolar, inactive, all grouped	% Bipolar, inactive, ungrouped		NCBI gene symbol	% Multipolar
PSMD7	G10	21	1		2	3	27	3276	0.824176	77.7778	3.7037	0	7.40741	11.1111		PSMD7	-2.16004
MYSM1	H4	66	5	3	2	7	83	5067	1.63805	79.5181	6.0241	3.61446	2.40964	8.43373		MYSM1	-1.45827
EIF3H	G8	356	34			6	396	3114	12.7168	89.899	8.58586	0	0	1.51515		EIF3H	-0.947048
USP17	B10	38	5			9	52	4525	1.14917	73.0769	9.61538	0	0	17.3077		USP17	-0.783665
STAMBP	H1	46	7			12	65	4181	1.55465	70.7692	10.7692	0	0	18.4615		STAMBP	-0.620167
BAP1	A4	53	8	2	5	6	74	5093	1.45297	71.6216	10.8108	2.7027	6.75676	8.10811		BAP1	-0.614607
USP38	D8	60	8	1		3	72	3619	1.9895	83.3333	11.1111	1.38889	0	4.16667		USP38	-0.575079
OTUD3	F8	52	7	1		3	63	4309	1.46206	82.5397	11.1111	1.5873	0	4.7619		OTUD3	-0.575079
FAM105B	H9	56	8	1	1	4	70	3323	2.10653	80	11.4286	1.42857	1.42857	5.71429		FAM105B	-0.534437
JOSD1	H7	46	7	1		7	61	3667	1.66349	75.4098	11.4754	1.63934	0	11.4754		JOSD1	-0.528536
COPS6	G7	70	10	3	1	3	87	3687	2.35964	80.4598	11.4943	3.44828	1.14943	3.44828		COPS6	-0.526169
USP30	C12	78	11			5	94	4525	2.07735	82.9787	11.7021	0	0	5.31915		USP30	-0.500311
TNFAIP3	F12	26	4		2	2	34	3089	1.10068	76.4706	11.7647	0	5.88235	5.88235		TNFAIP3	-0.492617
USP40	D10	53	8			4	65	4463	1.45642	81.5385	12.3077	0	0	6.15385		USP40	-0.427522
OTUB1	F3	60	11	2		14	87	4239	2.05237	68.9655	12.6437	2.29885	0	16.092		OTUB1	-0.388666
USP51	E9	51	8	1		3	63	4301	1.46478	80.9524	12.6984	1.5873	0	4.7619		USP51	-0.382434
USP53	E11	27	4				31	4307	0.719759	87.0968	12.9032	0	0	0		USP53	-0.35935
VCPIP1	F10	29	5			4	38	3944	0.963489	76.3158	13.1579	0	0	10.5263		VCPIP1	-0.331153
USP5	A9	55	10			9	74	3860	1.9171	74.3243	13.5135	0	0	12.1622		USP5	-0.292679
USP36	D6	79	15	1	3	11	109	3904	2.79201	72.4771	13.7615	0.917431	2.75229	10.0917		USP36	-0.266448
USP43	E1	40	8	1		9	58	4073	1.42401	68.9655	13.7931	1.72414	0	15.5172		USP43	-0.263135
MPND	H2	63	12	2		10	87	4539	1.91672	72.4138	13.7931	2.29885	0	11.4943		MPND	-0.263135
ATXN3	H5	55	11	2		9	77	4816	1.59884	71.4286	14.2857	2.5974	0	11.6883		ATXN3	-0.212509
USP17L6P	B11	48	10	2		8	68	4763	1.42767	70.5882	14.7059	2.94118	0	11.7647		USP17L6P	-0.170689
USP8	A12	36	7			2	45	3673	1.22516	80	15.5556	0	0	4.44444		USP8	-0.089652
USP42	D12	41	8			2	51	3748	1.36073	80.3922	15.6863	0	0	3.92157		USP42	-0.0775792
USP45	E3	72	16			14	102	4278	2.38429	70.5882	15.6863	0	0	13.7255		USP45	-0.0775792
OTUD4	F7	50	11			9	70	3646	1.91991	71.4286	15.7143	0	0	12.8571		OTUD4	-0.0750052
USP47	E5	64	15	2		8	89	5048	1.76307	71.9101	16.8539	2.24719	0	8.98876		USP47	0.0260033
USP19	C2	83	18	1		4	106	5737	1.84766	78.3019	16.9811	0.943396	0	3.77358		USP19	0.0368507
USP7	A11	35	8	3		1	47	3033	1.54962	74.4681	17.0213	6.38298	0	2.12766		USP7	0.0402573
UCHL3	A2	35	9	3		5	52	4913	1.05842	67.3077	17.3077	5.76923	0	9.61538		UCHL3	0.0643315
USP25	C7	35	8			3	46	3534	1.30164	76.087	17.3913	0	0	6.52174		USP25	0.0712842
USP29	C11	70	17	1		9	97	4563	2.12579	72.1649	17.5258	1.03093	0	9.27835		USP29	0.0823962
OTUD5	G3	69	16	1	1	4	91	4884	1.86323	75.8242	17.5824	1.0989	1.0989	4.3956		OTUD5	0.0870515
OTUD7B	F5	55	14	1		9	79	4448	1.77608	69.6203	17.7215	1.26582	0	11.3924		OTUD7B	0.0984204
USP17L2	B12	51	13			9	73	3951	1.84763	69.863	17.8082	0	0	12.3288		USP17L2	0.105461
USP9Y	B2	65	15	2		2	84	4832	1.73841	77.381	17.8571	2.38095	0	2.38095		USP9Y	0.109419
USP34	D4	99	26	3		17	145	5138	2.82211	68.2759	17.931	2.06897	0	11.7241		USP34	0.115377
USP41	D11	63	16	1	1	8	89	4362	2.04035	70.7865	17.9775	1.1236	1.1236	8.98876		USP41	0.119113
YOD1	F11	51	13	1	2	5	72	3775	1.90728	70.8333	18.0556	1.38889	2.77778	6.94444		YOD1	0.125361
USP27X	C9	30	8	2		4	44	3547	1.24048	68.1818	18.1818	4.54545	0	9.09091		USP27X	0.135415
C14orf28	H10	30	8		1	4	43	3254	1.32145	69.7674	18.6047	0	2.32558	9.30233		C14orf28	0.168581
USP18	C1	134	33			8	175	4985	3.51053	76.5714	18.8571	0	0	4.57143		USP18	0.188029
UCHL5	A3	56	15	3		5	79	5404	1.46188	70.8861	18.9873	3.79747	0	6.32911		UCHL5	0.197956
USPL1	F2	65	18	2		9	94	4796	1.95997	69.1489	19.1489	2.12766	0	9.57447		USPL1	0.210182
USP39	D9	52	14	1	2	4	73	4003	1.82363	71.2329	19.1781	1.36986	2.73973	5.47945		USP39	0.212377
USP13	B6	66	18	1		7	92	4957	1.85596	71.7391	19.5652	1.08696	0	7.6087		USP13	0.241209
USP3	A7	60	16	1		4	81	4748	1.70598	74.0741	19.7531	1.23457	0	4.93827		USP3	0.254996
USP46	E4	58	16	2		5	81	5061	1.60047	71.6049	19.7531	2.46914	0	6.17284		USP46	0.254996
OTUD1	G4	92	26	2	1	10	131	5423	2.41564	70.229	19.8473	1.52672	0.763359	7.63359		OTUD1	0.261863
USP49	E7	48	13	1		3	65	4374	1.48605	73.8462	20	1.53846	0	4.61538		USP49	0.272918
STAMBPL1	H3	41	12	1		6	60	4011	1.49589	68.3333	20	1.66667	0	10		STAMBPL1	0.272918
OTUD6A	G2	93	27	1		13	134	5173	2.59037	69.403	20.1493	0.746269	0	9.70149		OTUD6A	0.283644
ZRANB1	F9	38	11	2		3	54	3747	1.44115	70.3704	20.3704	3.7037	0	5.55556		ZRANB1	0.29939
EIF3F	G9	36	11	1		6	54	4284	1.2605	66.6667	20.3704	1.85185	0	11.1111		EIF3F	0.29939
PSMD14	G11	29	8			2	39	3050	1.27869	74.359	20.5128	0	0	5.12821		PSMD14	0.309444
USP54	E12	50	15	2		6	73	3155	2.31379	68.4932	20.5479	2.73973	0	8.21918		USP54	0.311912
USP24	C6	89	25	4		3	121	4717	2.56519	73.5537	20.6612	3.30579	0	2.47934		USP24	0.319839
USP31	D1	131	37	3		7	178	4287	4.15209	73.5955	20.7865	1.68539	0	3.93258		USP31	0.328566
USP28	C10	45	14	1		6	66	3992	1.65331	68.1818	21.2121	1.51515	0	9.09091		USP28	0.357807
BRCC3	G5	71	21			7	99	4789	2.06724	71.7172	21.2121	0	0	7.07071		BRCC3	0.357807
USP2	A6	75	22	2		4	103	5747	1.79224	72.8155	21.3592	1.94175	0	3.8835		USP2	0.367777
USP33	D3	62	19			7	88	4961	1.77384	70.4545	21.5909	0	0	7.95455		USP33	0.383342
UCHL1	A1	25	8			4	37	3396	1.08952	67.5676	21.6216	0	0	10.8108		UCHL1	0.385393
USP6	A10	18	5				23	3819	0.602252	78.2609	21.7391	0	0	0		USP6	0.393212
USP22	C5	50	15			4	69	5458	1.2642	72.4638	21.7391	0	0	5.7971		USP22	0.393212
USP26	C8	49	15			3	67	3844	1.74298	73.1343	22.3881	0	0	4.47761		USP26	0.435648
USP15	B8	84	25	2			111	4879	2.27506	75.6757	22.5225	1.8018	0	0		USP15	0.444287
PAN2	E10	59	19			5	83	4183	1.98422	71.0843	22.8916	0	0	6.0241		PAN2	0.467734
USP20	C3	74	24	1		3	102	6408	1.59176	72.549	23.5294	0.980392	0	2.94118		USP20	0.507383
COPS5	G6	52	20	3		10	85	5342	1.59116	61.1765	23.5294	3.52941	0	11.7647		COPS5	0.507383
USP16	B9	60	19	1			80	4073	1.96415	75	23.75	1.25	0	0		USP16	0.520846
CYLD	F1	48	17	1		4	70	3739	1.87216	68.5714	24.2857	1.42857	0	5.71429		CYLD	0.553026
ATXN3L	H6	44	17	3		6	70	4897	1.42945	62.8571	24.2857	4.28571	0	8.57143		ATXN3L	0.553026
USP44	E2	94	44	3		40	181	3663	4.9413	51.9337	24.3094	1.65746	0	22.0994		USP44	0.554432
USP21	C4	65	23	3		3	94	5298	1.77425	69.1489	24.4681	3.19149	0	3.19149		USP21	0.563819
OTUB2	F4	63	23			8	94	5589	1.68188	67.0213	24.4681	0	0	8.51064		OTUB2	0.563819
USP11	B4	70	26			10	106	5090	2.08251	66.0377	24.5283	0	0	9.43396		USP11	0.567365
USP12	B5	55	20	2		4	81	5940	1.36364	67.9012	24.6914	2.46914	0	4.93827		USP12	0.576924
USP1	A5	53	21	5		4	83	5495	1.51046	63.8554	25.3012	6.0241	0	4.81928		USP1	0.612124
USP35	D5	47	20	3	1	8	79	4790	1.64927	59.4937	25.3165	3.79747	1.26582	10.1266		USP35	0.612994
USP48	E6	53	20			6	79	4667	1.69274	67.0886	25.3165	0	0	7.59494		USP48	0.612994
OTUD7A	F6	50	18			3	71	4904	1.4478	70.4225	25.3521	0	0	4.22535		OTUD7A	0.615024
USP14	B7	67	23				90	4397	2.04685	74.4444	25.5556	0	0	0		USP14	0.626555
USP32	D2	42	19	1		12	74	4894	1.51206	56.7568	25.6757	1.35135	0	16.2162		USP32	0.63332
USP4	A8	37	14	1		1	53	4638	1.14273	69.8113	26.4151	1.88679	0	1.88679		USP4	0.674281
USP10	B3	71	28	2		5	106	6231	1.70117	66.9811	26.4151	1.88679	0	4.71698		USP10	0.674281
USP50	E8	47	19	2		2	70	4738	1.47742	67.1429	27.1429	2.85714	0	2.85714		USP50	0.713491
USP37	D7	39	15		1		55	3082	1.78456	70.9091	27.2727	0	1.81818	0		USP37	0.720377
JOSD2	H8	21	9		1	1	32	4461	0.717328	65.625	28.125	0	3.125	3.125		JOSD2	0.764771
OTUD6B	G1	39	23	1	1	5	69	4576	1.50787	56.5217	33.3333	1.44928	1.44928	7.24638		OTUD6B	1.00988
PRPF8	G12	23	18			6	47	2025	2.32099	48.9362	38.2979	0	0	12.766		PRPF8	1.21018
USP9X	B1		5				5	2896	0.172652	0	100	0	0	0		USP9X	2.59485
Mock3		42	8	2	3	6	61	4751	1.28394	68.8525	13.1148	3.27869	4.91803	9.83607		Mock3	-0.335891
All stars -Con 2		58	10	1	1	2	72	4983	1.44491	80.5556	13.8889	1.38889	1.38889	2.77778		All stars -Con 2	-0.253151
All stars -Con 5		59	11	1		7	78	5107	1.52732	75.641	14.1026	1.28205	0	8.97436		All stars -Con 5	-0.231124
All stars -Con 3		47	10	2	1	7	67	4873	1.37492	70.1493	14.9254	2.98507	1.49254	10.4478		All stars -Con 3	-0.149315
Mock1		59	12			5	76	4481	1.69605	77.6316	15.7895	0	0	6.57895		Mock1	-0.0681188
Mock6		54	13		4	10	81	4696	1.72487	66.6667	16.0494	0	4.93827	12.3457		Mock6	-0.0445641
Mock2		53	12		2	6	73	4294	1.70005	72.6027	16.4384	0	2.73973	8.21918		Mock2	-0.0100159
All stars -Con 1		47	11	1	1	5	65	4547	1.42951	72.3077	16.9231	1.53846	1.53846	7.69231		All stars -Con 1	0.03191
Mock5		56	16	1	3	18	94	4871	1.92979	59.5745	17.0213	1.06383	3.19149	19.1489		Mock5	0.0402573
All stars -Con 6		56	14	1	1	4	76	4962	1.53164	73.6842	18.4211	1.31579	1.31579	5.26316		All stars -Con 6	0.154274
All stars -Con 4		57	15	2	1	4	79	5483	1.44082	72.1519	18.9873	2.53165	1.26582	5.06329		All stars -Con 4	0.197956
Mock4		46	17	1	2	8	74	4328	1.7098	62.1622	22.973	1.35135	2.7027	10.8108		Mock4	0.472856
Mean ofAll		52.8333	12.4167	1.33333	1.9	6.83333	74.6667	4781.33	1.56613	70.9983	16.5529	1.39465	2.12431	8.92986
SD of controls		5.82835	2.67848	0.5	1.1005	4.08619	8.51024	341.716	0.186071	6.04829	2.68685	1.10198	1.63136	4.22728
		2.54309	1.42141	-1	0.138166	2.03076	3.0892	8.41665	-2.42607	2.59653		0.140094	0.706076	2.07973
										Plus 1SD	19.2397	Minus 1SD	13.866
										Plus 2SD	21.9266	Minus 2SD	11.1792
										Plus 3SD	24.6134	Minus 3SD	8.49234
										Plus 4SD	27.3003	Minus 4SD	5.8055
NCBI gene symbol	% Multipolar									Plus 3.5SD	25.9568	Minus3.5SD	7.14892
PSMD7	3.7037
MYSM1	6.0241
EIF3H	8.58586
USP17	9.61538
STAMBP	10.7692
BAP1	10.8108
USP38	11.1111
OTUD3	11.1111
FAM105B	11.4286
JOSD1	11.4754
COPS6	11.4943
USP30	11.7021
TNFAIP3	11.7647
USP40	12.3077
OTUB1	12.6437
USP51	12.6984
USP53	12.9032
Mock3	13.1148
VCPIP1	13.1579
USP5	13.5135
USP36	13.7615
USP43	13.7931
MPND	13.7931
All stars -Con 2	13.8889
All stars -Con 5	14.1026
ATXN3	14.2857
USP17L6P	14.7059
All stars -Con 3	14.9254
USP8	15.5556
USP42	15.6863
USP45	15.6863
OTUD4	15.7143
Mock1	15.7895
Mock6	16.0494
Mock2	16.4384
USP47	16.8539
All stars -Con 1	16.9231
USP19	16.9811
USP7	17.0213
Mock5	17.0213
UCHL3	17.3077
USP25	17.3913
USP29	17.5258
OTUD5	17.5824
OTUD7B	17.7215
USP17L2	17.8082
USP9Y	17.8571
USP34	17.931
USP41	17.9775
YOD1	18.0556
USP27X	18.1818
All stars -Con 6	18.4211
C14orf28	18.6047
USP18	18.8571
UCHL5	18.9873
All stars -Con 4	18.9873
USPL1	19.1489
USP39	19.1781
USP13	19.5652
USP3	19.7531
USP46	19.7531
OTUD1	19.8473
USP49	20
STAMBPL1	20
OTUD6A	20.1493
ZRANB1	20.3704
EIF3F	20.3704
PSMD14	20.5128
USP54	20.5479
USP24	20.6612
USP31	20.7865
USP28	21.2121
BRCC3	21.2121
USP2	21.3592
USP33	21.5909
UCHL1	21.6216
USP6	21.7391
USP22	21.7391
USP26	22.3881
USP15	22.5225
PAN2	22.8916
Mock4	22.973
USP20	23.5294
COPS5	23.5294
USP16	23.75
CYLD	24.2857
ATXN3L	24.2857
USP44	24.3094
USP21	24.4681
OTUB2	24.4681
USP11	24.5283
USP12	24.6914
USP1	25.3012
USP35	25.3165
USP48	25.3165
OTUD7A	25.3521
USP14	25.5556
USP32	25.6757
USP4	26.4151
USP10	26.4151
USP50	27.1429
USP37	27.2727
JOSD2	28.125		Plus 1SD	19.2397	Minus 1SD	13.866
OTUD6B	33.3333		Plus 2SD	21.9266	Minus 2SD	11.1792
PRPF8	38.2979		Plus 3SD	24.6134	Minus 3SD	8.49234
USP9X	100		Plus 4SD	27.3003	Minus 4SD	5.8055

## Sheet: Multipolar graphs wo small n
CX12 centrosome clustering screen
DUBs where <30 mitotic cells were scored have been removed from this sheet
NCBI gene symbol	siRNA well origin	Bipolar	Multipolar	Multipolar >10 centrosomes	Bipolar, Inative, all grouped together	Bipolar, Inactive, non-grouped	Total prometaphase and metaphase	Total number of cells	Mitotic index	% Bipolar normal	% Multipolar	% Mulipoar >10 centrosomes	% Bipolar, inactive, all grouped	% Bipolar, inactive, ungrouped		NCBI gene symbol	% Multipolar
MYSM1	H4	66	5	3	2	7	83	5067	1.63805	79.5181	6.0241	3.61446	2.40964	8.43373		MYSM1	-1.45827
EIF3H	G8	356	34			6	396	3114	12.7168	89.899	8.58586	0	0	1.51515		EIF3H	-0.947048
USP17	B10	38	5			9	52	4525	1.14917	73.0769	9.61538	0	0	17.3077		USP17	-0.783665
STAMBP	H1	46	7			12	65	4181	1.55465	70.7692	10.7692	0	0	18.4615		STAMBP	-0.620167
BAP1	A4	53	8	2	5	6	74	5093	1.45297	71.6216	10.8108	2.7027	6.75676	8.10811		BAP1	-0.614607
USP38	D8	60	8	1		3	72	3619	1.9895	83.3333	11.1111	1.38889	0	4.16667		USP38	-0.575079
OTUD3	F8	52	7	1		3	63	4309	1.46206	82.5397	11.1111	1.5873	0	4.7619		OTUD3	-0.575079
FAM105B	H9	56	8	1	1	4	70	3323	2.10653	80	11.4286	1.42857	1.42857	5.71429		FAM105B	-0.534437
JOSD1	H7	46	7	1		7	61	3667	1.66349	75.4098	11.4754	1.63934	0	11.4754		JOSD1	-0.528536
COPS6	G7	70	10	3	1	3	87	3687	2.35964	80.4598	11.4943	3.44828	1.14943	3.44828		COPS6	-0.526169
USP30	C12	78	11			5	94	4525	2.07735	82.9787	11.7021	0	0	5.31915		USP30	-0.500311
TNFAIP3	F12	26	4		2	2	34	3089	1.10068	76.4706	11.7647	0	5.88235	5.88235		TNFAIP3	-0.492617
USP40	D10	53	8			4	65	4463	1.45642	81.5385	12.3077	0	0	6.15385		USP40	-0.427522
OTUB1	F3	60	11	2		14	87	4239	2.05237	68.9655	12.6437	2.29885	0	16.092		OTUB1	-0.388666
USP51	E9	51	8	1		3	63	4301	1.46478	80.9524	12.6984	1.5873	0	4.7619		USP51	-0.382434
USP53	E11	27	4				31	4307	0.719759	87.0968	12.9032	0	0	0		USP53	-0.35935
VCPIP1	F10	29	5			4	38	3944	0.963489	76.3158	13.1579	0	0	10.5263		VCPIP1	-0.331153
USP5	A9	55	10			9	74	3860	1.9171	74.3243	13.5135	0	0	12.1622		USP5	-0.292679
USP36	D6	79	15	1	3	11	109	3904	2.79201	72.4771	13.7615	0.917431	2.75229	10.0917		USP36	-0.266448
USP43	E1	40	8	1		9	58	4073	1.42401	68.9655	13.7931	1.72414	0	15.5172		USP43	-0.263135
MPND	H2	63	12	2		10	87	4539	1.91672	72.4138	13.7931	2.29885	0	11.4943		MPND	-0.263135
ATXN3	H5	55	11	2		9	77	4816	1.59884	71.4286	14.2857	2.5974	0	11.6883		ATXN3	-0.212509
USP17L6P	B11	48	10	2		8	68	4763	1.42767	70.5882	14.7059	2.94118	0	11.7647		USP17L6P	-0.170689
USP8	A12	36	7			2	45	3673	1.22516	80	15.5556	0	0	4.44444		USP8	-0.089652
USP42	D12	41	8			2	51	3748	1.36073	80.3922	15.6863	0	0	3.92157		USP42	-0.0775792
USP45	E3	72	16			14	102	4278	2.38429	70.5882	15.6863	0	0	13.7255		USP45	-0.0775792
OTUD4	F7	50	11			9	70	3646	1.91991	71.4286	15.7143	0	0	12.8571		OTUD4	-0.0750052
USP47	E5	64	15	2		8	89	5048	1.76307	71.9101	16.8539	2.24719	0	8.98876		USP47	0.0260033
USP19	C2	83	18	1		4	106	5737	1.84766	78.3019	16.9811	0.943396	0	3.77358		USP19	0.0368507
USP7	A11	35	8	3		1	47	3033	1.54962	74.4681	17.0213	6.38298	0	2.12766		USP7	0.0402573
UCHL3	A2	35	9	3		5	52	4913	1.05842	67.3077	17.3077	5.76923	0	9.61538		UCHL3	0.0643315
USP25	C7	35	8			3	46	3534	1.30164	76.087	17.3913	0	0	6.52174		USP25	0.0712842
USP29	C11	70	17	1		9	97	4563	2.12579	72.1649	17.5258	1.03093	0	9.27835		USP29	0.0823962
OTUD5	G3	69	16	1	1	4	91	4884	1.86323	75.8242	17.5824	1.0989	1.0989	4.3956		OTUD5	0.0870515
OTUD7B	F5	55	14	1		9	79	4448	1.77608	69.6203	17.7215	1.26582	0	11.3924		OTUD7B	0.0984204
USP17L2	B12	51	13			9	73	3951	1.84763	69.863	17.8082	0	0	12.3288		USP17L2	0.105461
USP9Y	B2	65	15	2		2	84	4832	1.73841	77.381	17.8571	2.38095	0	2.38095		USP9Y	0.109419
USP34	D4	99	26	3		17	145	5138	2.82211	68.2759	17.931	2.06897	0	11.7241		USP34	0.115377
USP41	D11	63	16	1	1	8	89	4362	2.04035	70.7865	17.9775	1.1236	1.1236	8.98876		USP41	0.119113
YOD1	F11	51	13	1	2	5	72	3775	1.90728	70.8333	18.0556	1.38889	2.77778	6.94444		YOD1	0.125361
USP27X	C9	30	8	2		4	44	3547	1.24048	68.1818	18.1818	4.54545	0	9.09091		USP27X	0.135415
C14orf28	H10	30	8		1	4	43	3254	1.32145	69.7674	18.6047	0	2.32558	9.30233		C14orf28	0.168581
USP18	C1	134	33			8	175	4985	3.51053	76.5714	18.8571	0	0	4.57143		USP18	0.188029
UCHL5	A3	56	15	3		5	79	5404	1.46188	70.8861	18.9873	3.79747	0	6.32911		UCHL5	0.197956
USPL1	F2	65	18	2		9	94	4796	1.95997	69.1489	19.1489	2.12766	0	9.57447		USPL1	0.210182
USP39	D9	52	14	1	2	4	73	4003	1.82363	71.2329	19.1781	1.36986	2.73973	5.47945		USP39	0.212377
USP13	B6	66	18	1		7	92	4957	1.85596	71.7391	19.5652	1.08696	0	7.6087		USP13	0.241209
USP3	A7	60	16	1		4	81	4748	1.70598	74.0741	19.7531	1.23457	0	4.93827		USP3	0.254996
USP46	E4	58	16	2		5	81	5061	1.60047	71.6049	19.7531	2.46914	0	6.17284		USP46	0.254996
OTUD1	G4	92	26	2	1	10	131	5423	2.41564	70.229	19.8473	1.52672	0.763359	7.63359		OTUD1	0.261863
USP49	E7	48	13	1		3	65	4374	1.48605	73.8462	20	1.53846	0	4.61538		USP49	0.272918
STAMBPL1	H3	41	12	1		6	60	4011	1.49589	68.3333	20	1.66667	0	10		STAMBPL1	0.272918
OTUD6A	G2	93	27	1		13	134	5173	2.59037	69.403	20.1493	0.746269	0	9.70149		OTUD6A	0.283644
ZRANB1	F9	38	11	2		3	54	3747	1.44115	70.3704	20.3704	3.7037	0	5.55556		ZRANB1	0.29939
EIF3F	G9	36	11	1		6	54	4284	1.2605	66.6667	20.3704	1.85185	0	11.1111		EIF3F	0.29939
PSMD14	G11	29	8			2	39	3050	1.27869	74.359	20.5128	0	0	5.12821		PSMD14	0.309444
USP54	E12	50	15	2		6	73	3155	2.31379	68.4932	20.5479	2.73973	0	8.21918		USP54	0.311912
USP24	C6	89	25	4		3	121	4717	2.56519	73.5537	20.6612	3.30579	0	2.47934		USP24	0.319839
USP31	D1	131	37	3		7	178	4287	4.15209	73.5955	20.7865	1.68539	0	3.93258		USP31	0.328566
USP28	C10	45	14	1		6	66	3992	1.65331	68.1818	21.2121	1.51515	0	9.09091		USP28	0.357807
BRCC3	G5	71	21			7	99	4789	2.06724	71.7172	21.2121	0	0	7.07071		BRCC3	0.357807
USP2	A6	75	22	2		4	103	5747	1.79224	72.8155	21.3592	1.94175	0	3.8835		USP2	0.367777
USP33	D3	62	19			7	88	4961	1.77384	70.4545	21.5909	0	0	7.95455		USP33	0.383342
UCHL1	A1	25	8			4	37	3396	1.08952	67.5676	21.6216	0	0	10.8108		UCHL1	0.385393
USP22	C5	50	15			4	69	5458	1.2642	72.4638	21.7391	0	0	5.7971		USP22	0.393212
USP26	C8	49	15			3	67	3844	1.74298	73.1343	22.3881	0	0	4.47761		USP26	0.435648
USP15	B8	84	25	2			111	4879	2.27506	75.6757	22.5225	1.8018	0	0		USP15	0.444287
PAN2	E10	59	19			5	83	4183	1.98422	71.0843	22.8916	0	0	6.0241		PAN2	0.467734
USP20	C3	74	24	1		3	102	6408	1.59176	72.549	23.5294	0.980392	0	2.94118		USP20	0.507383
COPS5	G6	52	20	3		10	85	5342	1.59116	61.1765	23.5294	3.52941	0	11.7647		COPS5	0.507383
USP16	B9	60	19	1			80	4073	1.96415	75	23.75	1.25	0	0		USP16	0.520846
CYLD	F1	48	17	1		4	70	3739	1.87216	68.5714	24.2857	1.42857	0	5.71429		CYLD	0.553026
ATXN3L	H6	44	17	3		6	70	4897	1.42945	62.8571	24.2857	4.28571	0	8.57143		ATXN3L	0.553026
USP44	E2	94	44	3		40	181	3663	4.9413	51.9337	24.3094	1.65746	0	22.0994		USP44	0.554432
USP21	C4	65	23	3		3	94	5298	1.77425	69.1489	24.4681	3.19149	0	3.19149		USP21	0.563819
OTUB2	F4	63	23			8	94	5589	1.68188	67.0213	24.4681	0	0	8.51064		OTUB2	0.563819
USP11	B4	70	26			10	106	5090	2.08251	66.0377	24.5283	0	0	9.43396		USP11	0.567365
USP12	B5	55	20	2		4	81	5940	1.36364	67.9012	24.6914	2.46914	0	4.93827		USP12	0.576924
USP1	A5	53	21	5		4	83	5495	1.51046	63.8554	25.3012	6.0241	0	4.81928		USP1	0.612124
USP35	D5	47	20	3	1	8	79	4790	1.64927	59.4937	25.3165	3.79747	1.26582	10.1266		USP35	0.612994
USP48	E6	53	20			6	79	4667	1.69274	67.0886	25.3165	0	0	7.59494		USP48	0.612994
OTUD7A	F6	50	18			3	71	4904	1.4478	70.4225	25.3521	0	0	4.22535		OTUD7A	0.615024
USP14	B7	67	23				90	4397	2.04685	74.4444	25.5556	0	0	0		USP14	0.626555
USP32	D2	42	19	1		12	74	4894	1.51206	56.7568	25.6757	1.35135	0	16.2162		USP32	0.63332
USP4	A8	37	14	1		1	53	4638	1.14273	69.8113	26.4151	1.88679	0	1.88679		USP4	0.674281
USP10	B3	71	28	2		5	106	6231	1.70117	66.9811	26.4151	1.88679	0	4.71698		USP10	0.674281
USP50	E8	47	19	2		2	70	4738	1.47742	67.1429	27.1429	2.85714	0	2.85714		USP50	0.713491
USP37	D7	39	15		1		55	3082	1.78456	70.9091	27.2727	0	1.81818	0		USP37	0.720377
JOSD2	H8	21	9		1	1	32	4461	0.717328	65.625	28.125	0	3.125	3.125		JOSD2	0.764771
OTUD6B	G1	39	23	1	1	5	69	4576	1.50787	56.5217	33.3333	1.44928	1.44928	7.24638		OTUD6B	1.00988
PRPF8	G12	23	18			6	47	2025	2.32099	48.9362	38.2979	0	0	12.766		PRPF8	1.21018
Mock3		42	8	2	3	6	61	4751	1.28394	68.8525	13.1148	3.27869	4.91803	9.83607		Mock3	-0.335891
All stars -Con 2		58	10	1	1	2	72	4983	1.44491	80.5556	13.8889	1.38889	1.38889	2.77778		All stars -Con 2	-0.253151
All stars -Con 5		59	11	1		7	78	5107	1.52732	75.641	14.1026	1.28205	0	8.97436		All stars -Con 5	-0.231124
All stars -Con 3		47	10	2	1	7	67	4873	1.37492	70.1493	14.9254	2.98507	1.49254	10.4478		All stars -Con 3	-0.149315
Mock1		59	12			5	76	4481	1.69605	77.6316	15.7895	0	0	6.57895		Mock1	-0.0681188
Mock6		54	13		4	10	81	4696	1.72487	66.6667	16.0494	0	4.93827	12.3457		Mock6	-0.0445641
Mock2		53	12		2	6	73	4294	1.70005	72.6027	16.4384	0	2.73973	8.21918		Mock2	-0.0100159
All stars -Con 1		47	11	1	1	5	65	4547	1.42951	72.3077	16.9231	1.53846	1.53846	7.69231		All stars -Con 1	0.03191
Mock5		56	16	1	3	18	94	4871	1.92979	59.5745	17.0213	1.06383	3.19149	19.1489		Mock5	0.0402573
All stars -Con 6		56	14	1	1	4	76	4962	1.53164	73.6842	18.4211	1.31579	1.31579	5.26316		All stars -Con 6	0.154274
All stars -Con 4		57	15	2	1	4	79	5483	1.44082	72.1519	18.9873	2.53165	1.26582	5.06329		All stars -Con 4	0.197956
Mock4		46	17	1	2	8	74	4328	1.7098	62.1622	22.973	1.35135	2.7027	10.8108		Mock4	0.472856
Mean ofAll		52.8333	12.4167	1.33333	1.9	6.83333	74.6667	4781.33	1.56613	70.9983	16.5529	1.39465	2.12431	8.92986
SD of controls		5.82835	2.67848	0.5	1.1005	4.08619	8.51024	341.716	0.186071	6.04829	2.68685	1.10198	1.63136	4.22728
		2.54309	1.42141	-1	0.138166	2.03076	3.0892	8.41665	-2.42607	2.59653		0.140094	0.706076	2.07973
										Plus 1SD	19.2397	Minus 1SD	13.866
										Plus 2SD	21.9266	Minus 2SD	11.1792
										Plus 3SD	24.6134	Minus 3SD	8.49234
										Plus 4SD	27.3003	Minus 4SD	5.8055
NCBI gene symbol	% Multipolar									Plus 3.5SD	25.9568	Minus3.5SD	7.14892
MYSM1	6.0241
EIF3H	8.58586
USP17	9.61538
STAMBP	10.7692
BAP1	10.8108
USP38	11.1111
OTUD3	11.1111
FAM105B	11.4286
JOSD1	11.4754
COPS6	11.4943
USP30	11.7021
TNFAIP3	11.7647
USP40	12.3077
OTUB1	12.6437
USP51	12.6984
USP53	12.9032
Mock3	13.1148
VCPIP1	13.1579
USP5	13.5135
USP36	13.7615
USP43	13.7931
MPND	13.7931
All stars -Con 2	13.8889
All stars -Con 5	14.1026
ATXN3	14.2857
USP17L6P	14.7059
All stars -Con 3	14.9254
USP8	15.5556
USP42	15.6863
USP45	15.6863
OTUD4	15.7143
Mock1	15.7895
Mock6	16.0494
Mock2	16.4384
USP47	16.8539
All stars -Con 1	16.9231
USP19	16.9811
USP7	17.0213
Mock5	17.0213
UCHL3	17.3077
USP25	17.3913
USP29	17.5258
OTUD5	17.5824
OTUD7B	17.7215
USP17L2	17.8082
USP9Y	17.8571
USP34	17.931
USP41	17.9775
YOD1	18.0556
USP27X	18.1818
All stars -Con 6	18.4211
C14orf28	18.6047
USP18	18.8571
UCHL5	18.9873
All stars -Con 4	18.9873
USPL1	19.1489
USP39	19.1781
USP13	19.5652
USP3	19.7531
USP46	19.7531
OTUD1	19.8473
USP49	20
STAMBPL1	20
OTUD6A	20.1493
ZRANB1	20.3704
EIF3F	20.3704
PSMD14	20.5128
USP54	20.5479
USP24	20.6612
USP31	20.7865
USP28	21.2121
BRCC3	21.2121
USP2	21.3592
USP33	21.5909
UCHL1	21.6216
USP22	21.7391
USP26	22.3881
USP15	22.5225
PAN2	22.8916
Mock4	22.973
USP20	23.5294
COPS5	23.5294
USP16	23.75
CYLD	24.2857
ATXN3L	24.2857
USP44	24.3094
USP21	24.4681
OTUB2	24.4681
USP11	24.5283
USP12	24.6914
USP1	25.3012
USP35	25.3165
USP48	25.3165
OTUD7A	25.3521
USP14	25.5556
USP32	25.6757
USP4	26.4151
USP10	26.4151
USP50	27.1429
USP37	27.2727
JOSD2	28.125
OTUD6B	33.3333
PRPF8	38.2979
