# Supplementary material for: OTUD6B regulates KIFC1-dependent centrosome clustering and breast cancer cell survival
Source: EMBO Rep. 2025 Jan 9;26(4):1003–35. doi: 10.1038/s44319-024-00361-w (PMC11850729; doi:10.1038/s44319-024-00361-w)
Supplement: Supplementary file 9 — Source data Fig. 1 [file 44319_2024_361_MOESM9_ESM.zip › Figure 1/EMBOR-2023-58722_Figure 1C/Main Fig1C siRNA pool data.xlsx]

## Sheet: Raw Data
Pools only
NCBI gene symbol	siRNA well origin	Bipolar	Multipolar	Multipolar >10 centrosomes	Bipolar, Inative	Total prometaphase and metaphase	% Bipolar normal	% Multipolar	% Mulipoar >10 centrosomes	% Bipolar, inactive, all grouped
All stars -Con 1		60	8		6	74	81.0811	10.8108	0	8.10811
All stars -Con 2		46	10	2	5	63	73.0159	15.873	3.1746	7.93651
All stars -Con 3		41	12		1	54	75.9259	22.2222	0	1.85185
All stars -Con 4		51	5	1	1	58	87.931	8.62069	1.72414	1.72414
All stars -Con 5		52	8	2	4	66	78.7879	12.1212	3.0303	6.06061
Mock1		63	15		3	81	77.7778	18.5185	0	3.7037
Mock2		51	16		4	71	71.831	22.5352	0	5.6338
Mock3		51	9		2	62	82.2581	14.5161	0	3.22581
Mock4		50	11		3	64	78.125	17.1875	0	4.6875
Mock5		52	11		5	68	76.4706	16.1765	0	7.35294
USP4_Pool	A8	42	11	1	3	57	73.6842	19.2982	1.75439	5.26316
USP10_Pool	B3	33	17		3	53	62.2642	32.0755	0	5.66038
USP50_Pool	E8	39	15		2	56	69.6429	26.7857	0	3.57143
USP37_Pool	D7	29	11	1		41	70.7317	26.8293	2.43902	0
JOSD2_Pool	H8	43	17		3	63	68.254	26.9841	0	4.7619
OTUD6B_Pool	G1	37	15			52	71.1538	28.8462	0	0
PRPF8_Pool	G12	47	15		1	63	74.6032	23.8095	0	1.5873

## Sheet: Analysed for Graph
Pools only
NCBI gene symbol	% Multipolar
All stars -Con 1	10.8108
All stars -Con 2	15.873
All stars -Con 3	22.2222
All stars -Con 4	8.62069
All stars -Con 5	12.1212
Mock1	18.5185
Mock2	22.5352
Mock3	14.5161
Mock4	17.1875
Mock5	16.1765	SD of controls
Average of Controls	15.8582	4.56622
USP4_Pool	19.2982
USP10_Pool	32.0755
USP50_Pool	26.7857
USP37_Pool	26.8293
JOSD2_Pool	26.9841
OTUD6B_Pool	28.8462
PRPF8_Pool	23.8095
