# Supplementary material for: OTUD6B regulates KIFC1-dependent centrosome clustering and breast cancer cell survival
Source: EMBO Rep. 2025 Jan 9;26(4):1003–35. doi: 10.1038/s44319-024-00361-w (PMC11850729; doi:10.1038/s44319-024-00361-w)
Supplement: Supplementary file 9 — Source data Fig. 1 [file 44319_2024_361_MOESM9_ESM.zip › Figure 1/EMBOR-2023-58722_Figure 1D/Figure 1D - Screen analysis.xlsx]

## Sheet: Sheet1
	sample	ACTIN	KIFC1	relative KIFC1	% of UNT	log2	% of average on a gel	log2 (plotted)
UCHL1	1A	547263	164279	0.300183	0.602646	-0.730618	0.431489	-1.2126	2.31755
USP9X	1B	906587	397586	0.438553	0.880436	-0.183711	0.630385	-0.665695	1.58633
USP18	1C	1197115	2045522	1.70871	3.4304	1.77838	2.45614	1.29639	0.407143
USP31	1D	1112183	1010352	0.90844	1.82378	0.866932	1.30581	0.384947	0.765807
USP43	1E	1130896	1011260	0.894211	1.79521	0.844156	1.28536	0.362171	0.777993
CYLD	1F	250038	219763	0.878918	1.76451	0.819269	1.26338	0.337285	0.79153
OTUD6B	1G	764075	154614	0.202354	0.406246	-1.29958	0.290869	-1.78156	3.43798
STAMBP	1H	793933	271560	0.342044	0.686686	-0.542278	0.491661	-1.02426	2.03392
	MOCK 1-2	1066816	675665	0.633347	1.2715	0.346537	0.910387	-0.135448	1.09843
	NT1 1-2	1219586	681781	0.559027	1.1223	0.166457	0.803557	-0.315528	1.24447
	UNT 3	815747	400169	0.490555	0.984836	-0.0220445	0.705135	-0.504029	1.41817
UCHL3	2A	782195	539914	0.690255	1.38575	0.470669	0.992188	-0.0113151	1.00787
USP9Y	2B	1288669	998843	0.775097	1.55608	0.637916	1.11414	0.155932	0.897553
USP19	2C	1250987	719779	0.575369	1.15511	0.208027	0.827048	-0.273957	1.20912
USP32	2D	1335943	1166376	0.873073	1.75278	0.809642	1.25497	0.327658	0.796829
USP44	2E	1193250	1552176	1.3008	2.61147	1.38486	1.86979	0.902879	0.534818
USPL1	2F				0	#NUM!	0	#NUM!	#DIV/0!
OTUD6A	2G	886387	582850	0.657557	1.32011	0.400656	0.945187	-0.0813285	1.05799
MPND	2H	952474	611058	0.641548	1.28797	0.365097	0.922175	-0.116887	1.08439
	MOCK 1-2	1077655	712231	0.660908	1.32684	0.40799	0.950004	-0.0739947	1.05263
	NT1 1-2	1097986	629015	0.572881	1.15011	0.201775	0.823471	-0.28021	1.21437
	UNT 3	739421	373897	0.505662	1.01516	0.0217127	0.726849	-0.460272	1.3758
				0.69569	1.39666	0.481984		#NUM!	#DIV/0!
UCHL5	3A	1101225	624792	0.567361	1.12633	0.171635	0.84778	-0.238238	1.17955
USP10	3B	967513	307466	0.31779	0.630882	-0.664558	0.474859	-1.07443	2.10589
USP20	3C	1188291	597164	0.50254	0.997651	-0.00339256	0.750922	-0.413265	1.3317
USP33	3D	1247477	623714	0.49998	0.992569	-0.0107602	0.747097	-0.420633	1.33851
USP45	3E	1012895	878965	0.867775	1.72272	0.78469	1.29667	0.374817	0.771203
OTUB1	3F	812274	397129	0.48891	0.970593	-0.0430622	0.730555	-0.452935	1.36882
OTUD5	3G	1241226	1288497	1.03808	2.06082	1.04322	1.55116	0.633347	0.644679
STAMBPL1	3H	728640	384580	0.527805	1.04781	0.0673741	0.788674	-0.342499	1.26795
	MOCK 3-4	974356	515695	0.529268	1.05071	0.0713656	0.790859	-0.338507	1.26445
	NT1 1-2	1447456	990921	0.684595	1.35907	0.442619	1.02296	0.0327463	0.977558
	UNT 3	713957	341865	0.478831	0.950584	-0.0731139	0.715495	-0.482987	1.39763
BAP1	4A	1081447	613526	0.56732	1.12625	0.17153	0.847719	-0.238343	1.17964
USP11	4B	1546534	2227909	1.44058	2.85987	1.51595	2.15259	1.10608	0.464556
USP21	4C	1727795	1185378	0.686064	1.36199	0.445712	1.02515	0.035839	0.975464
USP34	4D	1361043	1439790	1.05786	2.10008	1.07044	1.58071	0.66057	0.632628
USP46	4E	1027581	428294	0.416798	0.827435	-0.273282	0.622802	-0.683155	1.60565
OTUB2	4F	1220407	1397864	1.14541	2.27388	1.18516	1.71153	0.775285	0.584273
OTUD1	4G	901711	442426	0.490652	0.97405	-0.0379324	0.733157	-0.447805	1.36396
MYSM1	4H	823902	401946	0.487857	0.968501	-0.0461745	0.728981	-0.456047	1.37178
	MOCK 3-4	889316	569116	0.639948	1.27044	0.345323	0.956244	-0.0645496	1.04576
	NT1 1-2	1445540	1097224	0.759041	1.50686	0.591546	1.1342	0.181673	0.88168
	UNT 3	719300	380233	0.528615	1.04942	0.0695867	0.789885	-0.340286	1.26601
				0.669231	1.32857	0.409873		#NUM!	#DIV/0!
USP1	5A	762324	533185	0.69942	0.956754	-0.0637803	0.806261	-0.310681	1.24029
USP12	5B	1204922	692681	0.574876	0.786387	-0.346689	0.662692	-0.593589	1.509
USP22	5C	1554006	1214864	0.781763	1.06939	0.0967906	0.901182	-0.15011	1.10965
USP35	5D	1013879	452457	0.446263	0.610454	-0.712045	0.514433	-0.958946	1.94389
USP47	5E	981574	1054558	1.07435	1.46963	0.555457	1.23847	0.308557	0.807449
OTUD7B	5F	970492	909626	0.937283	1.28213	0.358545	1.08046	0.111644	0.925532
BRCC3	5G	611501	590439	0.965557	1.32081	0.401421	1.11305	0.15452	0.898431
ATXN3	5H	639755	763663	1.19368	1.63286	0.707404	1.37602	0.460504	0.726732
	MOCK 5-6	976611	812177	0.831628	1.1376	0.185998	0.958664	-0.0609025	1.04312
	NT1 5-6	1007552	679367	0.674275	0.922357	-0.116603	0.777274	-0.363504	1.28655
	UNT 3	560071	395115	0.705473	0.965033	-0.0513493	0.813238	-0.29825	1.22965
USP2	6A	662000	737964	1.11475	1.52489	0.608707	1.28503	0.361807	0.77819
USP13	6B	1549880	1765826	1.13933	1.55852	0.640174	1.31337	0.393274	0.7614
USP24	6C	984565	1254468	1.27413	1.74292	0.801505	1.46877	0.554605	0.680844
USP36	6D	1114790	1043321	0.93589	1.28023	0.356399	1.07885	0.109498	0.92691
USP48	6E	869813	617888	0.710369	0.97173	-0.0413721	0.818882	-0.288273	1.22118
OTUD7A	6F	883148	876604	0.99259	1.35779	0.441258	1.14421	0.194357	0.873962
COPS5	6G	779097	546036	0.700858	0.95872	-0.0608191	0.807918	-0.30772	1.23775
ATXN3L	6H	377617	323313	0.856193	1.17121	0.227996	0.986982	-0.0189049	1.01319
	MOCK 5-6	924840	961420	1.03955	1.42203	0.507951	1.19835	0.26105	0.83448
	NT1 5-6	771961	524825	0.679859	0.929996	-0.104704	0.783712	-0.351604	1.27598
	UNT 3	404329	305914	0.756597	1.03497	0.0495843	0.872172	-0.197316	1.14656
				0.867486	1.18665	0.246901		#NUM!	#DIV/0!
USP3	7A	825717	188350	0.228105	0.37929	-1.39863	0.28908	-1.79046	3.45925
USP14	7B	1072022	1329748	1.24041	2.06254	1.04442	1.57199	0.652589	0.636138
USP25	7C	1123564	839833	0.747472	1.24289	0.313695	0.94728	-0.0781376	1.05565
USP37	7D	1140811	1083913	0.950125	1.57985	0.659792	1.2041	0.267959	0.830493
USP49	7E	917979	1433338	1.56141	2.59628	1.37645	1.97879	0.984616	0.50536
OTUD4	7F	821513	912833	1.11116	1.84762	0.88567	1.40819	0.493838	0.710134
COPS6	7G	739898	485236	0.655815	1.09048	0.124963	0.831121	-0.26687	1.20319
JOSD1	7H	436799	398027	0.911236	1.51519	0.599499	1.15482	0.207667	0.865936
	MOCK 7-8	766963	461257	0.601407	1.00001	1.65633e-05	0.76217	-0.391816	1.31204
	NT1 7-8	1053860	708327	0.672126	1.1176	0.160407	0.851793	-0.231426	1.17399
	UNT 3	642565	388980	0.605355	1.00658	0.00945632	0.767173	-0.382376	1.30349
USP4	8A	789738	540512	0.684419	1.13804	0.186555	0.867372	-0.205277	1.15291
USP15	8B	1321007	1985605	1.5031	2.49933	1.32154	1.90489	0.929711	0.524964
USP26	8C	1239647	816047	0.65829	1.0946	0.130398	0.834258	-0.261435	1.19867
USP38	8D	1257825	1335126	1.06146	1.76497	0.819647	1.34519	0.427815	0.743387
USP50	8E	880587	418057	0.474748	0.789405	-0.341163	0.601653	-0.732996	1.66209
OTUD3	8F	882969	692648	0.784453	1.30438	0.383362	0.994146	-0.00847014	1.00589
EIF3H	8G	699479	568973	0.813424	1.35255	0.435682	1.03086	0.0438497	0.970063
JOSD2	8H	730951	203195	0.277987	0.462233	-1.11331	0.352296	-1.50514	2.83852
	MOCK 7-8	815336	493618	0.605417	1.00668	0.00960303	0.767251	-0.382229	1.30335
	NT1 7-8	1062237	652464	0.614236	1.02134	0.0304673	0.778428	-0.361365	1.28464
	UNT 3	600855	358978	0.597445	0.993424	-0.00951871	0.757149	-0.401351	1.32074
				0.789072	1.31206	0.391832		#NUM!	#DIV/0!
USP5	9A	603331	390095	0.646569	0.972903	-0.0396315	0.757892	-0.399935	1.31945
USP16	9B	1167090	937227	0.803046	1.20836	0.273047	0.941311	-0.0872564	1.06235
USP27X	9C	1066977	523644	0.490773	0.738475	-0.437378	0.575273	-0.797682	1.73831
USP39	9D	1084094	589432	0.543709	0.818129	-0.2896	0.637323	-0.649904	1.56906
USP51	9E	823410	589966	0.716491	1.07812	0.108514	0.839854	-0.25179	1.19068
ZRANB1	9F	713325	432190	0.605881	0.91168	-0.133401	0.710199	-0.493705	1.40806
EIF3F	9G	499975	454166	0.908377	1.36685	0.450856	1.06478	0.0905527	0.939163
FAM105B	9H	440661	361409	0.820152	1.2341	0.303456	0.961362	-0.0568478	1.04019
	MOCK 9-10	1034427	817904	0.790683	1.18975	0.250664	0.92682	-0.109639	1.07896
	NT1 9-10	1180849	761674	0.645022	0.970576	-0.0430863	0.75608	-0.40339	1.32261
	UNT 3	706165	446608	0.632441	0.951646	-0.0715035	0.741333	-0.431807	1.34892
USP6	10A	954847	617689	0.646898	0.973399	-0.0388963	0.758279	-0.3992	1.31878
USP17	10B	1442404	1759734	1.22	1.83576	0.876375	1.43006	0.516071	0.699274
USP28	10C	1606779	3524331	2.19341	3.30047	1.72267	2.57107	1.36237	0.388944
USP40	10D	1318288	1731753	1.31364	1.97665	0.98306	1.53981	0.622757	0.649429
PAN2	10E	1121509	592814	0.528586	0.795372	-0.330298	0.619595	-0.690602	1.61396
VCPIP1	10F	1014990	1204889	1.18709	1.78624	0.836927	1.39148	0.476624	0.718658
PSMD7	10G	810186	621533	0.767149	1.15434	0.207071	0.899233	-0.153233	1.11206
C14orf28	10H	627714	552114	0.879563	1.32349	0.404351	1.031	0.0440478	0.96993
	MOCK 9-10	898797	883919	0.983447	1.47981	0.565412	1.15277	0.205108	0.867474
	NT1 9-10	1108999	830495	0.748869	1.12684	0.172278	0.877806	-0.188026	1.1392
	UNT 3	658090	458499	0.696712	1.04835	0.0681264	0.816669	-0.292177	1.22449
				0.853114	1.2837	0.360304		#NUM!	#DIV/0!
USP7	11A	747183	282301	0.37782	0.888432	-0.170667	0.743884	-0.426851	1.3443
USP17L6P	11B	1097818	319171	0.290732	0.683647	-0.548677	0.572417	-0.804861	1.74698
USP29	11C	1109795	473481	0.426638	1.00323	0.00464578	0.84	-0.251539	1.19048
USP41	11D	1513057	1379793	0.911924	2.14436	1.10055	1.79547	0.844362	0.556957
USP53	11E	1225211	580076	0.47345	1.1133	0.154844	0.932167	-0.10134	1.07277
YOD1	11F	656722	442298	0.673494	1.5837	0.663296	1.32603	0.407112	0.754131
PSMD14	11G	416966	324681	0.778675	1.83103	0.872654	1.53312	0.616469	0.652265
	MOCK 11-12	1069934	447820	0.418549	0.984204	-0.0229704	0.824074	-0.279155	1.21348
	NT1 11-12	863812	303281	0.351096	0.825591	-0.276502	0.691267	-0.532686	1.44662
	UNT 3	597192	246979	0.413567	0.972489	-0.0402459	0.814265	-0.29643	1.2281
USP8	12A	922086	380337	0.412475	0.96992	-0.0440625	0.812113	-0.300247	1.23136
USP17L2	12B	1217408	857979	0.704759	1.65722	0.728762	1.38759	0.472578	0.720676
USP30	12C	1028918	598110	0.5813	1.36691	0.450915	1.14451	0.194731	0.873736
USP42	12D	1548705	767680	0.495692	1.1656	0.221075	0.975958	-0.0351092	1.02463
USP54	12E	1098605	496298	0.451753	1.06228	0.0871663	0.889448	-0.169018	1.12429
TNFAIP3	12F	708832	170845	0.241023	0.566758	-0.819195	0.474546	-1.07538	2.10728
PRPF8	12G	500966	465988	0.930179	2.18728	1.12914	1.83141	0.872956	0.546027
	MOCK 11-12	1067453	458646	0.429664	1.01034	0.014841	0.845957	-0.241343	1.18209
	NT1 11-12	1016164	364088	0.358296	0.842522	-0.247214	0.705443	-0.503398	1.41755
	UNT 3	617080	269643	0.436966	1.02751	0.0391536	0.860334	-0.217031	1.16234
				0.507903
