# Supplementary material for: OTUD6B regulates KIFC1-dependent centrosome clustering and breast cancer cell survival
Source: EMBO Rep. 2025 Jan 9;26(4):1003–35. doi: 10.1038/s44319-024-00361-w (PMC11850729; doi:10.1038/s44319-024-00361-w)
Supplement: Supplementary file 9 — Source data Fig. 1 [file 44319_2024_361_MOESM9_ESM.zip › Figure 1/EMBOR-2023-58722_Figure 1E/Figure 1E - WB analysis.xlsx]

## Sheet: Quantification
		act	kifc	kifc/act	all st as 100%				div by average
	Mock	25604.9	10996.3	0.429459	0.845502	Mock	0.845502		1.32316
	All Stars	26982.6	13705.4	0.507934	1	All Stars	1		1.56494
	NT1	21921.9	7284.84	0.332308	0.654234	NT1	0.654234		1.02384
	KIFC1	18588.5	736.74	0.0396341	0.0780299	KIFC1	0.0780299		0.122112
	USP3	26288.6	5414.08	0.205948	0.405461	USP3	0.405461		0.634522
	OTUD6B	25244.9	5313.22	0.210467	0.414359	OTUD6B	0.414359		0.648446
	JOSD2	27747.7	6616.52	0.238453	0.469456	JOSD2	0.469456		0.73467
	UCHL1	24305.4	6907.82	0.28421	0.55954	UCHL1	0.55954		0.875646
	TNFAIP3	20839.2	7292.43	0.349938	0.688944	TNFAIP3	0.688944		1.07815
	USP10	24969.3	12004.1	0.480755	0.946491	USP10	0.946491		1.4812
	STAMBP	27137.2	12330.2	0.454365	0.894535	STAMBP	0.894535		1.39989
	USP35	31981.8	11557.8	0.361387	0.711483	USP35	0.711483		1.11343
			av	0.324571
