# Supplementary material for: OTUD6B regulates KIFC1-dependent centrosome clustering and breast cancer cell survival
Source: EMBO Rep. 2025 Jan 9;26(4):1003–35. doi: 10.1038/s44319-024-00361-w (PMC11850729; doi:10.1038/s44319-024-00361-w)
Supplement: Supplementary file 9 — Source data Fig. 1 [file 44319_2024_361_MOESM9_ESM.zip › Figure 1/EMBOR-2023-58722_Figure 1F/Figure 1F combined sreen data.xlsx]

## Sheet: Mulipolar vs KIFC1 
	Log2 (%mulipolar/mean of controls)	Log2 (% KIFC1 of mean of gel/mean of controls)
Mock1	-0.0681188	0.0709215
Mock2	-0.0100159	0.00575331
Mock3	-0.335891	0.316602
Mock4	0.472856	-0.213461
Mock5	0.0402573	0.253765
Mock6	-0.0445641	-0.0862032
All stars -Con 1	0.03191	-0.122445
All stars -Con 2	-0.253151	0.309919
All stars -Con 3	-0.149315	-0.149976
All stars -Con 4	0.197956	-0.121379
All stars -Con 5	-0.231124	-0.0942281
All stars -Con 6	0.154274	-0.344046
OTUD6B	1.00988	-1.60624
PRPF8	1.21018	1.04688
USP10	0.674281	-0.873642
USP14	0.626555	0.826142
JOSD2	0.764771	-1.33159
STAMBP	-0.620167	-0.848947
USP15	0.444287	1.10326
CYLD	0.553026	0.5126
USP44	0.554432	1.07819
OTUB2	0.563819	0.976074
USP11	0.567365	1.30686
USP35	0.612994	-0.75138
OTUD7A	0.615024	0.401923
USP32	0.63332	0.502974
USP50	0.713491	-0.559442
USP37	0.720377	0.441513
USP17	-0.783665	0.713536
USP38	-0.575079	0.601369
TNFAIP3	-0.492617	-0.901458
MYSM1	-1.45827	-0.255259
OTUB1	-0.388666	-0.252146
EIF3H	-0.947048	0.217403
USP36	-0.266448	0.317064
USP30	-0.500311	0.368653
JOSD1	-0.528536	0.381221
VCPIP1	-0.331153	0.674088
USP40	-0.427522	0.820221
USP43	-0.263135	0.537487
USP13	0.241209	0.60084
USP3	0.254996	-1.61691
USP46	0.254996	-0.482366
OTUD1	0.261863	-0.247017
USP49	0.272918	1.15817
ZRANB1	0.29939	-0.29624
EIF3F	0.29939	0.288017
PSMD14	0.309444	0.790391
USP24	0.319839	0.76217
USP31	0.328566	0.560263
BRCC3	0.357807	0.362086
USP28	0.357807	1.55983
USP2	0.367777	0.569372
UCHL1	0.385393	-1.03729
PAN2	0.467734	-0.493137
USP21	0.563819	0.236628
USP12	0.576924	-0.386024
USP5	-0.292679	-0.20247
COPS6	-0.526169	-0.0933159
USP51	-0.382434	-0.0543254
BAP1	-0.614607	-0.0375542
MPND	-0.263135	0.0584287
USP53	-0.35935	0.0725818
FAM105B	-0.534437	0.140617
OTUD3	-0.575079	0.165083
ATXN3	-0.212509	0.66807
USP17L6P	-0.170689	-0.630939
USP8	-0.089652	-0.126325
USP42	-0.0775792	0.138813
USP45	-0.0775792	0.575605
OTUD4	-0.0750052	0.667391
USP47	0.0260033	0.516123
USP19	0.0368507	-0.0986418
USP7	0.0402573	-0.252929
UCHL3	0.0643315	0.164
USP25	0.0712842	0.095416
USP29	0.0823962	-0.0776166
OTUD5	0.0870515	0.834136
OTUD7B	0.0984204	0.31921
USP17L2	0.105461	0.6465
USP9Y	0.109419	0.331247
USP34	0.115377	0.861358
USP41	0.119113	1.01828
YOD1	0.125361	0.581034
USP27X	0.135415	-0.600217
C14orf28	0.168581	0.241513
USP18	0.188029	1.47171
UCHL5	0.197956	-0.037449
USP39	0.212377	-0.452439
STAMBPL1	0.272918	-0.14171
OTUD6A	0.283644	0.093987
USP54	0.311912	0.00490395
USP33	0.383342	-0.219844
USP22	0.393212	0.0574559
USP26	0.435648	-0.0878813
USP20	0.507383	-0.212477
COPS5	0.507383	-0.100154
USP16	0.520846	0.110208
ATXN3L	0.553026	0.188661
USP1	0.612124	-0.103115
USP48	0.612994	-0.0807068
USP4	0.674281	-0.0317236
