# Supplementary material for: OTUD6B regulates KIFC1-dependent centrosome clustering and breast cancer cell survival
Source: EMBO Rep. 2025 Jan 9;26(4):1003–35. doi: 10.1038/s44319-024-00361-w (PMC11850729; doi:10.1038/s44319-024-00361-w)
Supplement: Supplementary file 10 — Source data Fig. 2 [file 44319_2024_361_MOESM10_ESM.zip]

Archive with 8 entries (8 files):
- Figure 2/EMBOR-2023-58722_Figure 2 A,B/EMBOR-2023-58722_Figure 2A,B_CX21 33 and 41 analysis for paper.xlsx
- Figure 2/EMBOR-2023-58722_Figure 2 A,B/Fig2AB Deconvolutions DKS analysis_Chi Square test.xlsx
- Figure 2/EMBOR-2023-58722_Figure 2C/EMBOR-2023-58722_Figure 2C - Deconvolution of siRNA pools for OTUD6B.ai
- Figure 2/EMBOR-2023-58722_Figure 2C/EMBOR-2023-58722_Figure 2C - Deconvolution of siRNA pools for OTUD6B.png
- Figure 2/EMBOR-2023-58722_Figure 2C/EMBOR-2023-58722_Figure 2C - WB quantification.xlsx
- Figure 2/EMBOR-2023-58722_Figure 2D/Figure 2D - Deconvolution of siRNA pool for JOSD2.ai
- Figure 2/EMBOR-2023-58722_Figure 2D/Figure 2D - Deconvolution of siRNA pool for JOSD2.jpg
- Figure 2/EMBOR-2023-58722_Figure 2D/Figure 2D - qPCR quantification.xlsx
