# Supplementary material for: OTUD6B regulates KIFC1-dependent centrosome clustering and breast cancer cell survival
Source: EMBO Rep. 2025 Jan 9;26(4):1003–35. doi: 10.1038/s44319-024-00361-w (PMC11850729; doi:10.1038/s44319-024-00361-w)
Supplement: Supplementary file 10 — Source data Fig. 2 [file 44319_2024_361_MOESM10_ESM.zip › Figure 2/EMBOR-2023-58722_Figure 2 A,B/EMBOR-2023-58722_Figure 2A,B_CX21 33 and 41 analysis for paper.xlsx]

## Sheet: Sheet1
CX21, CX33, CX41 n=3 averages
	% Multipoar mitoses
	CX21	CX33	CX41		n=3 Mean	n=3 SD
Mock (wells 1-5)	17.7868	9.7561	16.2162		14.5864	4.2562
All stars	13.9296	15.2778	17.5926		15.6	1.85264
OTUD6B_Ol1	25.641	14.8148	35.2941		25.25	10.2452
OTUD6B_Ol2	32.8125	27.7778	36		32.1968	4.14555
OTUD6B_Ol3	23.4375	29.6296	28.5714		27.2129	3.31209
OTUD6B_Ol4	18.9655	20.8333	33.3333		24.3774	7.81209
JOSD2_Ol1	23.3333	31.25	15.3846		23.3226	7.9327
JOSD2_Ol2	27.2727	23.8095	23.3333		24.8052	2.15017
JOSD2_Ol3	26.8293	33.3333	26.087		28.7499	3.98673
JOSD2_Ol4	16.0714	31.25	31.0345		26.1186	8.70181
