# Supplementary material for: OTUD6B regulates KIFC1-dependent centrosome clustering and breast cancer cell survival
Source: EMBO Rep. 2025 Jan 9;26(4):1003–35. doi: 10.1038/s44319-024-00361-w (PMC11850729; doi:10.1038/s44319-024-00361-w)
Supplement: Supplementary file 10 — Source data Fig. 2 [file 44319_2024_361_MOESM10_ESM.zip › Figure 2/EMBOR-2023-58722_Figure 2 A,B/Fig2AB Deconvolutions DKS analysis_Chi Square test.xlsx]

## Sheet: CX21 Raw data
NCBI gene symbol	siRNA well origin	siRNA plate	Bipolar	Multipolar	Multipolar >10 centrosomes	Bipolar, Inative	Total prometaphase and metaphase	Total number of cells	Mitotic index	% Bipolar normal	% Multipolar	% Mulipoar >10 centrosomes	% Bipolar, inactive		bipolar	multipolar		Mocks
Mock1			63	15		3	81		#DIV/0!	77.7778	18.5185	0	3.7037		81.4815	18.5185		81	15
Mock2			51	16		4	71		#DIV/0!	71.831	22.5352	0	5.6338		77.4648	22.5352		71	16
Mock3			51	9		2	62		#DIV/0!	82.2581	14.5161	0	3.22581		85.4839	14.5161		62	9
Mock4			50	11		3	64		#DIV/0!	78.125	17.1875	0	4.6875		82.8125	17.1875		64	11
Mock5			52	11		5	68		#DIV/0!	76.4706	16.1765	0	7.35294		83.8235	16.1765		68	11
All stars -Con 1			60	8		6	74		#DIV/0!	81.0811	10.8108	0	8.10811		89.1892	10.8108		346	62	17.9191
All stars -Con 2			46	10	2	5	63		#DIV/0!	73.0159	15.873	3.1746	7.93651		80.9524	19.0476
All stars -Con 3			41	12		1	54		#DIV/0!	75.9259	22.2222	0	1.85185		77.7778	22.2222		All stars
All stars -Con 4			51	5	1	1	58		#DIV/0!	87.931	8.62069	1.72414	1.72414		89.6552	10.3448		8	74
OTUD6B_Ol1	G1	Library2_SUrbesingl1	25	10		4	39		#DIV/0!	64.1026	25.641	0	10.2564		74.359	25.641		9	62
OTUD6B_Ol2	G1	Library2_SUrbesingl2	42	21		1	64		#DIV/0!	65.625	32.8125	0	1.5625		67.1875	32.8125		11	64
OTUD6B_Ol3	G1	Library2_SUrbesingl3	47	15		2	64		#DIV/0!	73.4375	23.4375	0	3.125		76.5625	23.4375		11	68
OTUD6B_Ol4	G1	Plate empty so used purchased oligo (same as si4 from plates)	45	11		2	58		#DIV/0!	77.5862	18.9655	0	3.44828		81.0345	18.9655		8	74
OTUD6B_Pool	G1	Pool made from 4 above plates	37	15			52		#DIV/0!	71.1538	28.8462	0	0		71.1538	28.8462		10	63
JOSD2_Ol1	H8	Library2_SUrbesingl1	42	14		4	60		#DIV/0!	70	23.3333	0	6.66667		76.6667	23.3333		12	54
JOSD2_Ol2	H8	Library2_SUrbesingl2	35	15	1	4	55		#DIV/0!	63.6364	27.2727	1.81818	7.27273		70.9091	29.0909		5	58
JOSD2_Ol3	H8	Library2_SUrbesingl3	29	11		1	41		#DIV/0!	70.7317	26.8293	0	2.43902		73.1707	26.8293		8	66
JOSD2_Ol4	H8	Library2_SUrbesingl4	42	9		5	56		#DIV/0!	75	16.0714	0	8.92857		83.9286	16.0714		74	509	14.5383
JOSD2_Pool	H8	Pool made from 4 above plates	43	17		3	63		#DIV/0!	68.254	26.9841	0	4.7619		73.0159	26.9841
					Bipolar	Multipolar	Multipolar >10 centrosomes	Bipolar, Inative
				Mock	267	62	0	17
				siC	198	35	3	13
				O1	25	10	0	4
				O2	42	21	0	1
				O3	47	15	0	2
				O4	45	11	0	2
				J1	42	14	0	4
				J2	35	15	1	4
				J3	29	11	0	1
				J4	42	9	0	5

## Sheet: CX33 Raw data
CX33: Multipolar microscopy: repeat of deconvolutions and KIFC1/DUB double knockdowns
	Bipolar	Bipolar, clustered	Multipolar	Multipolar >10 centrosomes	Bipolar, Inative	Total prometaphase and metaphase		% Bipolar normal	% Bipolar clustered	% Multipolar	% Mulipoar >10 centrosomes	% Bipolar, inactive, all grouped		bipolar	multipolar
Mock (wells 1,2 and 3)	26	6	4	0	5	41		63.4146	14.6341	9.7561	0	12.1951		90.2439	9.7561
Allstars (wells 1, 2 and 3)	50	6	11	2	3	72		69.4444	8.33333	15.2778	2.77778	4.16667		81.9444	18.0556
KIFC1_5 1	31	4	22	1	1	59		52.5424	6.77966	37.2881	1.69492	1.69492		61.0169	38.9831	22	59
KIFC1_5 2	26	3	14	1	1	45		57.7778	6.66667	31.1111	2.22222	2.22222		66.6667	33.3333	14	45
KIFC1_5 3	31	1	19	1	3	55		56.3636	1.81818	34.5455	1.81818	5.45455		63.6364	36.3636	19	55
OTUD6B_1	40	2	8	0	4	54		74.0741	3.7037	14.8148	0	7.40741		85.1852	14.8148	55	159	34.5912
OTUD6B_2	11	1	5	0	1	18		61.1111	5.55556	27.7778	0	5.55556		72.2222	27.7778
OTUD6B_3	16	2	8	0	1	27		59.2593	7.40741	29.6296	0	3.7037		70.3704	29.6296
OTUD6B_4	14	2	5	1	2	24		58.3333	8.33333	20.8333	4.16667	8.33333		75	25
JOSD2_1	11	0	5	0	0	16		68.75	0	31.25	0	0		68.75	31.25
JOSD2_2	11	1	5	0	4	21		52.381	4.7619	23.8095	0	19.0476		76.1905	23.8095
JOSD2_3	14	2	9	0	2	27		51.8519	7.40741	33.3333	0	7.40741		66.6667	33.3333
JOSD2_4	10	0	5	0	1	16		62.5	0	31.25	0	6.25		68.75	31.25
OTUD6B_2 + KIFC1_5	16	1	8	0	2	27		59.2593	3.7037	29.6296	0	7.40741		70.3704	29.6296
OTUD6B_3 + KIFC1_5	19	1	15	1	2	38		50	2.63158	39.4737	2.63158	5.26316		57.8947	42.1053
JOSD2_3 + KIFC1_5	15	2	10	1	2	30		50	6.66667	33.3333	3.33333	6.66667		63.3333	36.6667
JOSD2_4 + KIFC1_5	11	2	9	2	0	24		45.8333	8.33333	37.5	8.33333	0		54.1667	45.8333
		Bipolar	Multipolar	Multipolar >10 centrosomes	Bipolar, Inative			Bi	Multi
	Mock	32	4	0	5		Mock	37	4
	siC	56	11	2	3		siC	59	13
	O1	42	2	8	0		siK	101	71
	O2	12	1	5	0		siO2	13	5
	O3	18	2	8	0		siO3	19	8
	O4	16	2	5	1		siJ3	18	9
	J1	11	0	5	0		siJ4	11	5
	J2	12	1	5	0		siO2 + siK	19	8
	J3	16	2	9	0		siO3 + siK	22	16
	J4	10	0	5	0		siJ3 + siK	19	11
							siJ4 + siK	13	11

## Sheet: CX41 Raw data
CX41: Multipolar microscopy: n=3 of deconvolutions and n=2 KIFC1/DUB double knockdowns
	Bipolar	Bipolar, clustered	Multipolar	Multipolar >10 centrosomes	Bipolar, Inative	Total prometaphase and metaphase		% Bipolar normal	% Bipolar clustered	% Multipolar	% Mulipoar >10 centrosomes	% Bipolar, inactive, all grouped		bipolar	multipolar
Mock (wells 1,2 and 3)	43	13	12	0	6	74		58.1081	17.5676	16.2162	0	8.10811		83.7838	16.2162
Allstars (wells 1, 2 and 3)	64	14	19	2	9	108		59.2593	12.963	17.5926	1.85185	8.33333		80.5556	19.4444
KIFC1_5 1	20	1	9	0	0	30		66.6667	3.33333	30	0	0		70	30		9	30
KIFC1_5 2	10	2	5	0	2	19		52.6316	10.5263	26.3158	0	10.5263		73.6842	26.3158		5	19
KIFC1_5 3	16	3	10	0	3	32		50	9.375	31.25	0	9.375		68.75	31.25		10	32
OTUD6B_1	7	4	6	0	0	17		41.1765	23.5294	35.2941	0	0		64.7059	35.2941		24	81	29.6296
OTUD6B_2	14	1	9	1	0	25		56	4	36	4	0		60	40
OTUD6B_3	15	0	6	0	0	21		71.4286	0	28.5714	0	0		71.4286	28.5714
OTUD6B_4	13	1	7	0	0	21		61.9048	4.7619	33.3333	0	0		66.6667	33.3333
JOSD2_1	10	1	2	0	0	13		76.9231	7.69231	15.3846	0	0		84.6154	15.3846
JOSD2_2	20	3	7	0	0	30		66.6667	10	23.3333	0	0		76.6667	23.3333			17.033
JOSD2_3	16	0	8	1	0	25		64	0	32	4	0		64	36
JOSD2_4	16	2	9	1	1	29		55.1724	6.89655	31.0345	3.44828	3.44828		65.5172	34.4828
OTUD6B_2 + KIFC1_5	19	0	10	0	1	30		63.3333	0	33.3333	0	3.33333		66.6667	33.3333
OTUD6B_3 + KIFC1_5	24	1	15	1	1	42		57.1429	2.38095	35.7143	2.38095	2.38095		61.9048	38.0952
JOSD2_3 + KIFC1_5	19	2	11	0	2	34		55.8824	5.88235	32.3529	0	5.88235		67.6471	32.3529
JOSD2_4 + KIFC1_5	17	3	12	0	2	34		50	8.82353	35.2941	0	5.88235		64.7059	35.2941
OTUD6B_P	16	1	6	0	1	24		66.6667	4.16667	25	0	4.16667		75	25
JOSD2_P	16	1	7	0	3	27		59.2593	3.7037	25.9259	0	11.1111		74.0741	25.9259
OTUD6B_1 + KIFC1_5	13	1	7	1	1	23		56.5217	4.34783	30.4348	4.34783	4.34783		65.2174	34.7826
OTUD6B_4 + KIFC1_5	18	0	10	2	1	31		58.0645	0	32.2581	6.45161	3.22581		61.2903	38.7097
OTUD6B_P + KIFC1_5	21	1	16	2	1	41		51.2195	2.43902	39.0244	4.87805	2.43902		56.0976	43.9024
JOSD2_1 + KIFC1_5	14	0	8	0	1	23		60.8696	0	34.7826	0	4.34783		65.2174	34.7826
JOSD2_2 + KIFC1_5	13	0	7	2	0	22		59.0909	0	31.8182	9.09091	0		59.0909	40.9091
JOSD2_P + KIFC1_5	17	2	7	0	0	26		65.3846	7.69231	26.9231	0	0		73.0769	26.9231
			Bipolar	Multipolar	Multipolar >10 centrosomes	Bipolar, Inative				Bi	Multi
		Mock	56	12	0	6			Mock	62	12
		siC	78	19	2	9			siC	87	21
		O1	11	6	0	0			siK	57	24
		O2	15	9	1	0			siO2	15	10
		O3	15	6	0	0			siO3	15	6
		O4	14	7	0	0			siJ3	16	9
		J1	11	2	0	0			siJ4	19	10
		J2	23	7	0	0			siO2 + siK	20	10
		J3	16	8	1	0			siO3 + siK	26	16
		J4	18	9	1	1			siJ3 + siK	23	12
									siJ4 + siK	22	6
									siJ2 + siK	13	9

## Sheet: n=3 DKS analysis
				X1		X2		X3
				Bi	Multi	Bi	Multi	Bi	Multi			Bi av	Multi av	Bi sd	Multi sd
			Mock	77.7778	22.2222	78.0488	21.9512	75.6757	24.3243		Mock	77.1674	22.8326	1.29897	1.29897
			siC	75.9259	24.0741	77.7778	22.2222	72.2222	27.7778		siC	75.3086	24.6914	2.82875	2.82875
			O1	64.1026	35.8974	77.7778	22.2222	64.7059	35.2941		O1	68.8621	31.1379	7.72712	7.72712
			O2	65.625	34.375	66.6667	33.3333	60	40		O2	64.0972	35.9028	3.58632	3.58632
			O3	73.4375	26.5625	66.6667	33.3333	71.4286	28.5714		O3	70.5109	29.4891	3.47744	3.47744
			O4	77.5862	22.4138	66.6667	33.3333	66.6667	33.3333		O4	70.3065	29.6935	6.3044	6.3044
			J1	70	30	68.75	31.25	84.6154	15.3846		J1	74.4551	25.5449	8.82121	8.82121
			J2	63.6364	36.3636	57.1429	42.8571	76.6667	23.3333		J2	65.8153	34.1847	9.94262	9.94262
			J3	70.7317	29.2683	59.2593	40.7407	64	36		J3	64.6637	35.3363	5.76495	5.76495
			J4	75	25	62.5	37.5	62.069	37.931		J4	66.523	33.477	7.34447	7.34447
														Multi av	Multi sd
													Mock	22.8326	1.29897
													siC	24.6914	2.82875					Bi	Multi
													O1	31.1379	7.72712				siC	0.795918	0.204082
													O2	35.9028	3.58632				siK	0.396226	0.603774
													O3	29.4891	3.47744				siO2	0.509804	0.490196
													O4	29.6935	6.3044				siO3	0.451923	0.548077
													J1	25.5449	8.82121				siOi1i3	0.508929	0.491071
													J2	34.1847	9.94262
													J3	35.3363	5.76495				siC	75.3086	24.6914
													J4	33.477	7.34447				O1	68.8621	31.1379
																			O2	64.0972	35.9028
																			O3	70.5109	29.4891
																			O4	70.3065	29.6935
				bi	multi	Chi square	bi	multi	Chi square	bi	multi	Chi square
			Mock	267	79	ns	32	9		56	18
			siC	198	51		56	16		78	30
			O1	25	14	0.0302	42	12	ns	11	6	ns
			O2	42	22	0.0167	12	6	ns	15	10	ns
			O3	47	17	ns	18	9	ns	15	6	ns
			O4	45	13	ns	16	8	ns	14	7	ns
			J1	42	18	ns	11	5	ns	11	2	ns
			J2	35	20	0.0114	12	9	ns	23	7	ns
			J3	29	12	ns	16	11	ns	16	9	ns
			J4	42	14	ns	10	6	ns	18	11	ns
			Mock	355	106	Chi square
			siC	332	97
			O1	78	32	ns
			O2	69	38	0.0062
			O3	80	32	ns
			O4	75	28	ns
			J1	64	25	ns
			J2	70	36	0.0145
			J3	61	32	0.016
			J4	70	31	ns

## Sheet: n=3 DKS analysis (2)
			X1		X2		X3
			Bi	Multi	Bi	Multi	Bi	Multi			Bi	Multi	Chi square			Bi	Multi
		Mock	284	62	37	9	62	12		Mock	383	83	ns		Mock	0.821888	0.178112
		siC	211	38	59	16	87	21		siC	357	75			siC	0.826389	0.173611
		O1	29	10	46	8	11	6		O1	86	24	ns		O1	0.781818	0.218182
		O2	43	21	13	5	15	10		O2	71	36	0.0003	***	O2	0.663551	0.336449
		O3	49	15	19	8	15	6		O3	83	29	0.0304	*	O3	0.741071	0.258929
		O4	47	11	18	6	14	7		O4	79	24	0.1066		O4	0.76699	0.23301
		J1	46	14	11	5	11	2		J1	68	21	ns		J1	0.764045	0.235955
		J2	39	16	16	5	23	7		J2	78	28	0.026	*	J2	0.735849	0.264151
		J3	30	11	18	9	17	9		J3	65	29	0.0031	**	J3	0.691489	0.308511
		J4	47	9	11	5	19	10		J4	77	24	ns		J4	0.762376	0.237624
