# Supplementary material for: OTUD6B regulates KIFC1-dependent centrosome clustering and breast cancer cell survival
Source: EMBO Rep. 2025 Jan 9;26(4):1003–35. doi: 10.1038/s44319-024-00361-w (PMC11850729; doi:10.1038/s44319-024-00361-w)
Supplement: Supplementary file 10 — Source data Fig. 2 [file 44319_2024_361_MOESM10_ESM.zip › Figure 2/EMBOR-2023-58722_Figure 2C/EMBOR-2023-58722_Figure 2C - WB quantification.xlsx]

## Sheet: Sheet2
	Values normalized to the average of Mock and siC
	KIFC1	CX10	CX12	CX13		average	sd	Anova prism		OTUD6B	CX10 (run2)	CX12 run2	CX13		AVERAGE	SD	Anova prism
	Mock	1.13186	0.873717	0.861098		0.955557	0.152811			Mock	1.19721	0.931161	0.954021		1.02747	0.14745
	siC	0.868143	1.12628	1.1389		1.04444	0.152811			All st	0.802786	1.06884	1.04598		0.972535	0.14745
	siKIFC1	0.118956	0.0991462	0.104939		0.10768	0.0101854	< 0.0001		KIFC1	1.99589	1.30535	1.39098		1.56407	0.376407	0.005
	siOTUD6B_P	0.500308	0.56849	0.624152		0.564317	0.0620273	0.0143		OTUD6B_P	0.183754	0.332418	0.278319		0.26483	0.0752438	0.001
	siOTUD6B_1	0.741296	1.04707	1.16538		0.984582	0.218838	0.9973		OTUD6B_1	0.18008	0.435421	0.250835		0.288779	0.131832	0.0014
	siOTUD6B_2	0.39905	0.680643	0.778142		0.619278	0.196855	0.0323		OTUD6B_2	0.087883	0.344263	0.304385		0.24551	0.137958	0.0008
	siOTUD6B_3	0.419356	0.444538	0.687451		0.517115	0.148052	0.007		OTUD6B_3	0.194981	0.333006	0.256138		0.261375	0.0691617	0.0009
	siOTUD6B_4	0.722386	1.08191	1.18876		0.997685	0.244328	0.9995		OTUD6B_4	0.149597	0.439756	0.305477		0.298277	0.145213	0.0016
		run2	run2	run1							run2	run2	run1
