# Supplementary material for: OTUD6B regulates KIFC1-dependent centrosome clustering and breast cancer cell survival
Source: EMBO Rep. 2025 Jan 9;26(4):1003–35. doi: 10.1038/s44319-024-00361-w (PMC11850729; doi:10.1038/s44319-024-00361-w)
Supplement: Supplementary file 10 — Source data Fig. 2 [file 44319_2024_361_MOESM10_ESM.zip › Figure 2/EMBOR-2023-58722_Figure 2D/Figure 2D - qPCR quantification.xlsx]

## Sheet: Sheet1
Values normalized to average of Mock and siC
blot
KIFC1	CX10	CX12	CX14	CX98	CX108		average	sd	Anova prism
Mock	1.11515	0.834014	1.18633	1.01565	0.961167	Mock	1.02246	0.136709
siC	0.884852	1.16599	0.813674	0.984347	1.03883	siC	0.977538	0.136709
siKIFC1	0.109853	0.0972005	0.0428543	0.0729622	0.277485	siKIFC1	0.120071	0.0916355	< 0.0001
siJOSD2_P	0.43363	0.573296	0.248055	0.43023	0.575496	siJOSD2_P	0.452142	0.134507	0.0008
siJOSD2_1	0.550483	1.02332	0.696569	0.645162	0.968418	siJOSD2_1	0.77679	0.207649	0.419
siJOSD2_2	0.532015	0.880262	0.592618	0.443409	1.12433	siJOSD2_2	0.714527	0.281552	0.1629
siJOSD2_3	0.388298	0.562442	0.392654	0.546446	0.805894	siJOSD2_3	0.539147	0.170269	0.0057
siJOSD2_4	0.375711	0.532935	0.371497	0.570698	1.01866	siJOSD2_4	0.573901	0.264456	0.0119
qPCR
JOSD2	CX10	CX12	cx14	average	st dev
Mock	0.990801	0.614861	1.29684	0.967501	0.341586
All st	1.00928	1.62638	0.771105	1.13559	0.441406
KIFC1	0.658231	0.813191	0.570382	0.680602	0.122941
JOSD2_P	0.0142457	0.0278084	0.00209331	0.0147158	0.012864
JOSD2_1	0.0520124	0.022328	0.00918397	0.0278415	0.0219401
JOSD2_2	0.0208087	0.0249468	0.00631647	0.0173573	0.00978298
JOSD2_3	0.00977514	0.00384802	0.00359448	0.00573922	0.00349751
JOSD2_4	0.0122591	0.0280019	0.00225394	0.0141716	0.0129801
