# Supplementary material for: OTUD6B regulates KIFC1-dependent centrosome clustering and breast cancer cell survival
Source: EMBO Rep. 2025 Jan 9;26(4):1003–35. doi: 10.1038/s44319-024-00361-w (PMC11850729; doi:10.1038/s44319-024-00361-w)
Supplement: Supplementary file 12 — Source data Fig. 4 [file 44319_2024_361_MOESM12_ESM.zip]

Archive with 8 entries (6 files):
- Figure 4/EMBOR-2023-58722__Figure 4A/
- Figure 4/EMBOR-2023-58722__Figure 4B/
- Figure 4/EMBOR-2023-58722__Figure 4C-D-E/Fig 4 C-D-E COLOCALISATION.xlsx
- Figure 4/EMBOR-2023-58722__Figure 4C-D-E/Figure 4C-D-E - Colocalisation.prism
- Figure 4/EMBOR-2023-58722__Figure 4F/Figure 4F.ai
- Figure 4/EMBOR-2023-58722__Figure 4F/Figure 4F.jpg
- Figure 4/EMBOR-2023-58722__Figure 4G/Figure 4G - IP.png
- Figure 4/EMBOR-2023-58722__Figure 4G/Figure 4G.ai
