# Supplementary material for: OTUD6B regulates KIFC1-dependent centrosome clustering and breast cancer cell survival
Source: EMBO Rep. 2025 Jan 9;26(4):1003–35. doi: 10.1038/s44319-024-00361-w (PMC11850729; doi:10.1038/s44319-024-00361-w)
Supplement: Supplementary file 12 — Source data Fig. 4 [file 44319_2024_361_MOESM12_ESM.zip › Figure 4/EMBOR-2023-58722__Figure 4C-D-E/Fig 4 C-D-E COLOCALISATION.xlsx]

## Sheet: Fig 4C_Interphase
			File name	Folder	Staining	Structure	Pearson's Coefficient	Comment
	Interphase	WT	X146 GFP-OTUD6B WT + PERICENTRIN + TUBULIN 1X-01	X146 - Best signal aquisition	PERICENTRIN+GFP-OTUD6B	Top centrosome	0.73
						Bottom centrosome	0.81
			X146 GFP-OTUD6B WT + PERICENTRIN + TUBULIN 1X-02			Left centrosome	0.8
						Right centrosome	0.85
			X146_GFP-OTUD6B WT_PERICENTRIN+TUBULIN_interphase-01			One centrosome	0.757
			X146_GFP-OTUD6B WT_PERICENTRIN+TUBULIN_interphase-02			Top centrosome	0.817	Used for Figure 3 paper
						Bottom centrosome	0.815
			X146_GFP-OTUD6B WT_PERICENTRIN+TUBULIN_interphase-03			One centrosome	0.885
			X146_GFP-OTUD6B WT_PERICENTRIN+TUBULIN_interphase-04			Righ centrosome	0.777
						Top left centrosome	0.823
						Bottom left centrosome	0.586
		GFP	X146_GFP-C1_PERICENTRIN+TUBULIN_interphase-02	X146	PERICENTRIN+GFP	Bottom centrosome	0.643
						Top centrosome	0.573
			X146_GFP-C1_PERICENTRIN+TUBULIN_interphase-03			Bottom centrosome	0.314	Used for Figure 3 paper
						Top centrosome	0.271
			X130.2_GFP-C1 + pericentrin_Normal Settings_63X_01 interphase	X130.2		Bottom cell, right centrosome	0.294
						Bottom cell, left centrosome	0.054
						Top cell	0.023
			X130.2_GFP-C1Bluescript +pericentrin_Normal Settings_63X			Left centrosome	0.233
						Right centrosome	0.117
			X146_GFP-C1_PERICENTRIN+TUBULIN_interphase-01			Right centrosome	0.263
						Left centrosome	0.4

## Sheet: Fig 4D_Mitosis-Pericentrin
			File name	Folder	Staining	Structure	Pearson's Coefficient	Comment
	Mitosis	WT	X146_GFP-OTUD6B WT_PERICENTRIN+TUBULIN_Mitosis-01	X146	PERICENTRIN+GFP-OTUD6B	Top centrosome	0.81	Used for Figure 3 paper
						Bottom centrosome	0.44
			X146_GFP-OTUD6B WT_PERICENTRIN+TUBULIN_Mitosis-02			Top centrosome	0.74
						Bottom centrosome	0.71
			X146_GFP-OTUD6B WT_PERICENTRIN+TUBULIN_Mitosis-03			Right centrosome	0.7
						Left centrosome	0.39
			X146_GFP-OTUD6B WT_PERICENTRIN+TUBULIN_Mitosis-04			Spindle	0.53
			X146_GFP-OTUD6B WT_PERICENTRIN+TUBULIN_Mitosis-05			Centrosome/spindle	0.4
			X146 GFP-OTUD6B WT + PERICENTRIN + TUBULIN 4X-01			Left centrosome	0.52
						Right centrosome	0.43
		GFP	X146 GFP-C1 PERICENTRIN+TUBULIN mitosis-01		PERICENTRIN+GFP	Right centrosome	0.46
						Top Left centrosome	0.17
						Bottom Left centrosome	0.26
			X146 GFP-C1 PERICENTRIN+TUBULIN mitosis-02			Left centrosome	0.17
						Right centrosome	0.33
			X146 GFP-C1 PERICENTRIN+TUBULIN mitosis-03			Top centrosome	0.19	Used for Figure 3 paper
						Bottom centrosome	0.34
			X146 GFP-C1 PERICENTRIN+TUBULIN mitosis-04			Left centrosome	0.37
						Right centrosome	0.44

## Sheet: Fig 4E_Mitosis-KIFC1
			File name	Folder	Staining	Structure	Pearson's Coefficient	Comment
	Mitosis	WT	X146 GFP-OTUD6B WT + KIFC1 4X-01	X146 - Best signal	KIFC1+GFP-OTUD6B	Spindle	0.62
			X146 GFP-OTUD6B WT + KIFC1 1X-01				0.84
			X146 GFP-OTUD6B WT + KIFC1 1X-02				0.82
			X146_GFP-OTUD6B WT_KIFC1_Mitosis-01	X146			0.63
			X146_GFP-OTUD6B WT_KIFC1_Mitosis-02				0.59
			X146_GFP-OTUD6B WT_KIFC1_Mitosis-03				0.79
			X146_GFP-OTUD6B WT_KIFC1_Mitosis-04				0.77	Used for Figure 3 paper
		GFP	X146 GFP-C1 KIFC1 mitosis-01		KIFC1+GFP		0.39
			X146 GFP-C1 KIFC1 mitosis-02				0.41	Used for Figure 3 paper
			X146 GFP-C1 KIFC1 mitosis-03				0.6
			X146 GFP + KIFC1 4X-12	Amy			0.67
			X146 GFP + KIFC1 4X-13				0.31
			X146 GFP + KIFC1 4X-14				0.6
