# Supplementary material for: OTUD6B regulates KIFC1-dependent centrosome clustering and breast cancer cell survival
Source: EMBO Rep. 2025 Jan 9;26(4):1003–35. doi: 10.1038/s44319-024-00361-w (PMC11850729; doi:10.1038/s44319-024-00361-w)
Supplement: Supplementary file 13 — Source data Fig. 5 [file 44319_2024_361_MOESM13_ESM.zip]

Archive with 6 entries (6 files):
- Figure 5/Figure 5B/Figure 5B.ai
- Figure 5/Figure 5B/Figure 5B.png
- Figure 5/Figure 5C/Figure 5C - IP.ai
- Figure 5/Figure 5C/Figure 5C - IP.jpg
- Figure 5/Figure 5D-E/Figure 5E - Colocalisation analysis.xlsx
- Figure 5/Figure 5D-E/Figure 5E - Colocalisation.prism
