# Supplementary material for: OTUD6B regulates KIFC1-dependent centrosome clustering and breast cancer cell survival
Source: EMBO Rep. 2025 Jan 9;26(4):1003–35. doi: 10.1038/s44319-024-00361-w (PMC11850729; doi:10.1038/s44319-024-00361-w)
Supplement: Supplementary file 13 — Source data Fig. 5 [file 44319_2024_361_MOESM13_ESM.zip › Figure 5/Figure 5D-E/Figure 5E - Colocalisation analysis.xlsx]

## Sheet: OTUD6B-domain
		File name	Staining	Structure	Pearson's Coefficient
	Interphase	X146 GFP-OTUD6B CS + PERICENTRIN + TUBULIN 1X-01	Pericentrin+ GFP-OTUD6B	One centrosome	0.58
		X146 GFP-OTUD6B CS + PERICENTRIN + TUBULIN 1X-02		One centrosome	0.722
		X146_GFP-OTUD6B CS_TUBULIN+PERICENTRIN_interphase		Right cell	0.798
				Left cell, top centrosome	0.868
				Left cell, bottom centrosome	0.73
		X146_GFP-OTUD6B CS_TUBULIN+PERICENTRIN_Interphase-01		Left centrosome	0.835
				Right centrosome	0.787
		X146_GFP-OTUD6B CS_TUBULIN+PERICENTRIN_interphase-02		One centrosome	0.58
		X146_GFP-OTUD6B CS_TUBULIN+PERICENTRIN_Interphase-03		One centrosome	0.588
		X229_N-TERM INTERPHASE_63X_001		Centrosome	0.62
		X229_N-TERM INTERPHASE_63X_001-02		Left cell	0.3
				Right cell	0.74
		X229_N-TERM INTERPHASE_63X_001-03		Left cell	0.49
				Right cell	0.34
				Bottom Right cell	0.67
		X229_N-TERM INTERPHASE_63X_001-04		Centrosome	0.69
		X229_N-TERM INTERPHASE_63X_001-05		Right cell	0.7
				Left cell	0.69
				Bottom Right cell	0.76
		X229_C-TERM WT INTERPHASE_63X_001		Top cell	0.22
				Bottom cell	0.17
		X229_C-TERM WT INTERPHASE_63X_001-02		Right cell	0.25
				Left cell, left centrosome	0.4
				Left cell, right centrosome	0.34
		X229_C-TERM WT INTERPHASE_63X_001-03			0.36
		X229_C-TERM WT INTERPHASE_63X_001-04		Left cell	0.23
				Right cell	0.05
		X229_C-TERM WT INTERPHASE_63X_001-05			0.16
		X229_C-TERM CS INTERPHASE_63X_001-04			0.03
		X229_C-TERM CS INTERPHASE_63X_01		left cell	0.3
				top cell	0.21
					0.45
		X229_C-TERM CS INTERPHASE_63X_02		left cell, top centrosome	0.5
				left cell, bottom centrosome	0.44
					0.32
